# Supplementary material for: Fast local fragment chaining using sum-of-pair gap costs
Source: Algorithms Mol Biol. 2011 Mar 18;6:4. doi: 10.1186/1748-7188-6-4 (PMC3072320; doi:10.1186/1748-7188-6-4)
Supplement: Additional file 2 — Candidates of Human H/ACA snoRNA 42 homologs in mouse. Archive file containing genomic coordinates and sequences of the 7 final candidates of Human H/ACA snoRNA 42 (SNORA42) homologs found in mouse (mm9). [file 1748-7188-6-4-S2.TAR › add_file2.bed]

chr15	61189424	61189556	HACA_42-1_Mus_musculus	0	-
chr12	17552949	17553087	HACA_42-7_Mus_musculus	0	+
chr19	38146416	38146543	HACA_42-11_Mus_musculus	0	+
chr5	101260303	101260433	HACA_42-14_Mus_musculus	0	+
chr5	121655022	121655152	HACA_42-15_Mus_musculus	0	+
chr8	84932993	84933125	HACA_42-16_Mus_musculus	0	+
chr9	85366344	85366476	HACA_42-17_Mus_musculus	0	+
