# Supplementary material for: Fast local fragment chaining using sum-of-pair gap costs
Source: Algorithms Mol Biol. 2011 Mar 18;6:4. doi: 10.1186/1748-7188-6-4 (PMC3072320; doi:10.1186/1748-7188-6-4)
Supplement: Additional file 2 — Candidates of Human H/ACA snoRNA 42 homologs in mouse. Archive file containing genomic coordinates and sequences of the 7 final candidates of Human H/ACA snoRNA 42 (SNORA42) homologs found in mouse (mm9). [file 1748-7188-6-4-S2.TAR › add_file2.fa]

>HACA_42-1_Mus_musculus
TGGGTTTGGATTTATGACAGGCCCGTTCCCCTGGGCCTCTCATAGTGTCCCATGCTAGAGCAATCCATGGCCCCAAACCATTGCCTGGCCTGTGTCTGTAGGCTGCTGACAGTGAAGTGGGCCACAAAGTTAA
>HACA_42-7_Mus_musculus
CATGCATGGATTTGGATTTATGGCAGGCTCTTCCCCGTGGGCCTCTCATAGTGTCCCATGCTAGAGCAAATTGTGGCTCCTAACCATTGCCCAGCCTCCGTGCCTGTAGGCTGCAGGCACTGAAGTGGGTCACACAACG
>HACA_42-11_Mus_musculus
CATGCATGGATTTGGATTTATGGCAGGCTCATCTCCCTGGGCCTCTCATAGTGTCCCATGCTAGAGCAAATTGTGGCTCCTAACCATTGCCCAGCCTCCGTGCTGGCACTGAAATGGGTCACACTGTG
>HACA_42-14_Mus_musculus
TTAGTTTGGATTTATGGCAGGCCCCTTTCCCTGGGCCTCTCATAGTGTTCTGTGCTAGAGCAGCTCTTGGCTCTGAACCATTGCCTGGCCTGTGTCTGTAGGCTGCTGGCACTGAAGTGGGTCACACAATA
>HACA_42-15_Mus_musculus
TGGGTTTGGATTTATGGCAGGCCCGTTCCCCTGGGTCTGTCATAGTGTCCCGTGCTAGAGCAACCCGTGGCCCCGAACCATTGCCTGGCCTCTGCCTGTAGGCTGCTGGCACTGAAGTGGGTCGCACAGAA
>HACA_42-16_Mus_musculus
TGGATTTGGATTTATGGCAGGCTAGTCCCCATGGGCCTCTCATAGTGTCCCATGCTAGAGCAAACTGTGGCTCCTAACCATTGCCCAGCCTCCATGCCTATAGGCTACAGGCACTGAAGTACGTCACACAGTG
>HACA_42-17_Mus_musculus
AGTCATTGGATTGATGGCAGGCTCGTCCCCCTGGGCCTCTCATAGTGTCCCATGCTAGAGCAAATTGTGGCTCCTAACCATGACCTGGCCTCCGTGCCTGTAGGTGGCTGGCACTGAAGTGGGTCACACAGTG
