# Supplementary material for: Fast local fragment chaining using sum-of-pair gap costs
Source: Algorithms Mol Biol. 2011 Mar 18;6:4. doi: 10.1186/1748-7188-6-4 (PMC3072320; doi:10.1186/1748-7188-6-4)
Supplement: Additional file 3 — Candidates of Human H/ACA snoRNA paralogs. Archive file containing genomic coordinates and sequences of the final candidates of Human H/ACA snoRNAs paralogs, i.e., candidate set requiring more than 70% sequence identity to a snoRNABase annotated sequence, found in human (hg18) including the query sequences from the snoRNABase. [file 1748-7188-6-4-S3.TAR]

Archive with 2 entries (2 files):
- add_file3.bed
- add_file3.fa
