# Supplementary material for: Fast local fragment chaining using sum-of-pair gap costs
Source: Algorithms Mol Biol. 2011 Mar 18;6:4. doi: 10.1186/1748-7188-6-4 (PMC3072320; doi:10.1186/1748-7188-6-4)
Supplement: Additional file 3 — Candidates of Human H/ACA snoRNA paralogs. Archive file containing genomic coordinates and sequences of the final candidates of Human H/ACA snoRNAs paralogs, i.e., candidate set requiring more than 70% sequence identity to a snoRNABase annotated sequence, found in human (hg18) including the query sequences from the snoRNABase. [file 1748-7188-6-4-S3.TAR › add_file3.bed]

chr12	46026216	46026347	HACA_10-2	10	-
chr16	1952336	1952468	HACA_10-4	10	-
chr2	30263804	30263936	HACA_10-10	10	+
chr3	39427549	39427702	HACA_11-7	10	+
chr4	68295546	68295700	HACA_11-8	10	+
chr8	18881409	18881563	HACA_11-10	10	+
chr1	36656636	36656767	HACA_12-1	10	-
chr3	184652339	184652472	HACA_12-12	10	+
chr3	184654295	184654428	HACA_12-13	10	+
chr3	187987782	187987916	HACA_12-14	10	+
chr5	40690821	40690955	HACA_12-16	10	+
chr5	111525081	111525213	HACA_13-11	10	+
chr1	233357741	233357875	HACA_14-1	10	-
chr7	75411037	75411170	HACA_14-14	10	+
chr7	56095657	56095789	HACA_15-32	10	+
chr7	64168351	64168485	HACA_15-33	10	+
chr7	64862474	64862608	HACA_15-34	10	+
chr1	28780019	28780152	HACA_16-1	10	-
chrX	16972424	16972554	HACA_16-9	10	-
chr9	138741020	138741152	HACA_17-2	10	-
chr12	70319399	70319531	HACA_17-5	10	+
chr11	93106280	93106411	HACA_18-3	10	-
chr3	178824760	178824891	HACA_18-6	10	-
chr15	30007798	30007929	HACA_18-9	10	+
chr5	78552521	78552652	HACA_18-12	10	+
chr6	94645545	94645671	HACA_18-13	10	+
chrX	138819730	138819859	HACA_18-15	10	+
chr10	120809513	120809640	HACA_19-4	10	-
chr10	120810485	120810613	HACA_19-5	10	-
chr11	19569279	19569411	HACA_1-3	10	-
chr11	93104818	93104947	HACA_1-4	10	-
chr16	24252237	24252366	HACA_1-11	10	-
chr2	203625253	203625383	HACA_1-17	10	-
chr8	56977836	56977965	HACA_1-26	10	-
chr6	160121272	160121403	HACA_20-11	10	-
chr7	39335127	39335258	HACA_20-12	10	-
chr8	81391729	81391859	HACA_20-13	10	-
chrY	16759523	16759654	HACA_20-14	10	-
chrX	5338163	5338292	HACA_20-23	10	+
chr17	34262642	34262774	HACA_21-3	10	-
chr12	38499819	38499952	HACA_22-6	10	-
chr7	56090552	56090689	HACA_22-36	10	+
chr7	64163812	64163945	HACA_22-37	10	+
chr7	64857948	64858081	HACA_22-38	10	+
chr11	9406889	9407077	HACA_23-74	10	+
chr15	63364852	63364982	HACA_24-2	10	-
chr3	129916104	129916238	HACA_24-3	10	-
chr4	119419793	119419923	HACA_24-7	10	+
chr11	93103327	93103460	HACA_25-2	10	-
chr13	33572848	33572975	HACA_25-3	10	-
chr13	99234105	99234238	HACA_25-4	10	-
chr15	83196727	83196860	HACA_25-7	10	-
chr18	73272500	73272633	HACA_25-8	10	-
chr3	180369565	180369692	HACA_25-10	10	-
chr7	115008605	115008732	HACA_25-12	10	-
chr8	130950018	130950144	HACA_25-14	10	-
chr1	110616629	110616752	HACA_25-16	10	+
chr16	28097920	28098053	HACA_25-21	10	+
chr3	32054022	32054155	HACA_25-23	10	+
chr5	76412016	76412152	HACA_26-9	10	-
chr16	12843845	12843968	HACA_27-4	10	-
chr6	137218536	137218662	HACA_27-11	10	-
chr13	26727538	26727663	HACA_27-18	10	+
chr5	139939436	139939561	HACA_27-29	10	+
chr14	102873939	102874064	HACA_28-5	10	+
chr6	160126616	160126755	HACA_29-15	10	-
chr12	47336698	47336832	HACA_2-7	10	-
chr12	47347507	47347643	HACA_2-8	10	-
chr2	10212650	10212784	HACA_2-17	10	-
chr1	84515592	84515728	HACA_2-36	10	+
chr6	149957454	149957588	HACA_2-52	10	+
chr16	30629359	30629487	HACA_30-15	10	+
chr13	44808449	44808580	HACA_31-3	10	-
chr13	44809615	44809744	HACA_31-4	10	-
chrX	38052309	38052438	HACA_31-14	10	-
chr7	34898555	34898686	HACA_31-25	10	+
chr11	93103793	93103913	HACA_32-2	10	-
chr14	76737122	76737242	HACA_32-4	10	-
chr21	41833003	41833123	HACA_32-15	10	+
chr8	120469769	120469890	HACA_32-17	10	+
chr6	104137703	104137839	HACA_33-17	10	+
chr6	133180051	133180183	HACA_33-19	10	+
chr12	47334432	47334568	HACA_34-1	10	-
chrX	113771515	113771642	HACA_35-9	10	+
chr1	218440511	218440641	HACA_36-4	10	-
chr2	27718412	27718540	HACA_36-17	10	-
chr2	69600679	69600810	HACA_36-20	10	-
chr5	141985918	141986054	HACA_36-34	10	-
chr10	73610622	73610753	HACA_36-52	10	+
chrX	153649997	153650128	HACA_36-100	10	+
chr18	50002652	50002780	HACA_37-7	10	-
chr17	73907611	73907739	HACA_37-22	10	+
chr9	20776926	20777054	HACA_37-26	10	+
chr12	117810622	117810752	HACA_38-5	10	-
chr17	63167247	63167377	HACA_38-25	10	+
chr6	31698835	31698966	HACA_38-27	10	+
chr20	36510140	36510275	HACA_39-12	10	+
chr12	83101230	83101358	HACA_3-1	10	-
chr16	2786410	2786540	HACA_3-3	10	-
chr11	8662350	8662479	HACA_3-8	10	+
chr11	8663562	8663692	HACA_3-9	10	+
chr4	74348541	74348666	HACA_3-12	10	+
chr1	118032764	118032891	HACA_40-4	10	-
chr11	93107924	93108050	HACA_40-6	10	-
chr17	38346117	38346245	HACA_40-13	10	-
chr2	18085352	18085480	HACA_40-15	10	-
chr5	24008053	24008179	HACA_40-23	10	-
chr5	74214236	74214363	HACA_40-24	10	-
chr8	134726022	134726150	HACA_40-29	10	-
chr10	36767595	36767723	HACA_40-34	10	+
chr2	135610668	135610796	HACA_40-43	10	+
chr20	29427783	29427911	HACA_40-45	10	+
chr6	111276442	111276570	HACA_40-53	10	+
chrX	123159255	123159381	HACA_40-60	10	+
chr15	43616740	43616867	HACA_41-15	10	+
chr2	206735197	206735328	HACA_41-20	10	+
chr1	115966016	115966146	HACA_42-2	10	-
chr1	154156324	154156457	HACA_42-3	10	-
chr2	180507373	180507508	HACA_43-8	10	-
chr9	138740377	138740512	HACA_43-11	10	-
chr11	65956814	65956949	HACA_43-13	10	+
chr3	8948181	8948316	HACA_43-16	10	+
chr1	28779480	28779611	HACA_44-1	10	-
chr1	51963035	51963156	HACA_45-2	10	-
chr2	10147783	10147901	HACA_45-10	10	-
chr20	5050063	5050185	HACA_45-13	10	-
chr20	39774532	39774653	HACA_45-14	10	-
chr3	53396780	53396901	HACA_45-16	10	-
chr1	210265526	210265647	HACA_45-23	10	+
chr4	53274173	53274294	HACA_45-41	10	+
chr7	151937331	151937452	HACA_45-47	10	+
chr16	57139904	57140038	HACA_46-1	10	-
chr3	187987158	187987335	HACA_47-42	10	+
chr15	23805180	23805314	HACA_48-4	10	-
chr18	7291018	7291151	HACA_48-6	10	-
chr2	148734613	148734747	HACA_48-7	10	-
chr2	227541949	227542083	HACA_48-8	10	-
chr7	101624076	101624205	HACA_48-12	10	-
chrX	3460158	3460292	HACA_48-13	10	-
chr12	55541425	55541559	HACA_48-16	10	+
chr16	66780691	66780825	HACA_48-21	10	+
chr17	7418755	7418889	HACA_48-22	10	+
chr4	1102672	1102801	HACA_48-25	10	+
chr12	131081722	131081858	HACA_49-22	10	+
chr7	50970540	50970677	HACA_4-8	10	-
chr2	197977688	197977824	HACA_4-15	10	+
chr3	184654611	184654745	HACA_4-17	10	+
chr3	187988096	187988233	HACA_4-18	10	+
chr16	57151201	57151336	HACA_50-1	10	-
chr2	10353625	10353757	HACA_51-2	10	-
chr5	110048395	110048527	HACA_51-6	10	-
chr7	137523284	137523415	HACA_51-8	10	-
chr8	60212485	60212615	HACA_51-9	10	-
chr1	93084204	93084327	HACA_51-11	10	+
chr1	226854806	226854930	HACA_51-12	10	+
chr2	170292628	170292759	HACA_51-13	10	+
chr20	2583713	2583844	HACA_51-15	10	+
chr21	40806942	40807076	HACA_51-16	10	+
chr4	169629135	169629265	HACA_51-21	10	+
chr7	37425756	37425889	HACA_51-24	10	+
chrX	47219952	47220123	HACA_51-25	10	+
chr11	801681	801814	HACA_52-3	10	+
chr12	97517544	97517793	HACA_53-63	10	+
chr11	2941577	2941699	HACA_54-1	10	-
chr1	39805633	39805769	HACA_55-1	10	-
chrX	153656467	153656595	HACA_56-7	10	+
chr10	74555843	74555971	HACA_57-4	10	-
chr14	69340673	69340801	HACA_57-9	10	-
chr15	43294395	43294523	HACA_57-11	10	-
chr21	34750275	34750405	HACA_57-12	10	-
chrX	51823183	51823310	HACA_57-19	10	-
chr14	90662522	90662650	HACA_57-23	10	+
chr4	120710302	120710428	HACA_57-28	10	+
chrX	47132992	47133120	HACA_57-34	10	+
chrX	51950457	51950584	HACA_57-35	10	+
chrX	54857528	54857658	HACA_57-36	10	+
chrX	54970463	54970591	HACA_57-37	10	+
chr1	54009278	54009414	HACA_58-1	10	-
chr3	132680631	132680767	HACA_58-4	10	-
chr1	152498827	152498963	HACA_58-7	10	+
chr1	12489887	12490038	HACA_59-8	10	+
chr17	19401465	19401616	HACA_59-11	10	+
chr7	45110473	45110606	HACA_5-20	10	-
chr7	45111030	45111166	HACA_5-21	10	-
chr7	45112092	45112223	HACA_5-22	10	-
chr3	125015614	125015744	HACA_5-42	10	+
chr20	36511426	36511561	HACA_60-7	10	+
chr1	28778863	28778992	HACA_61-1	10	-
chr17	59577431	59577563	HACA_62-3	10	+
chr5	68492390	68492522	HACA_62-4	10	+
chr1	8494441	8494565	HACA_63-1	10	-
chr15	67404686	67404809	HACA_63-4	10	-
chr2	183637208	183637319	HACA_63-7	10	-
chr1	201965332	201965456	HACA_63-11	10	+
chr22	18493925	18494049	HACA_63-12	10	+
chr1	159377622	159377750	HACA_64-1	10	-
chr11	118699213	118699339	HACA_64-2	10	-
chr16	12298555	12298680	HACA_64-4	10	-
chr4	140576971	140577098	HACA_64-7	10	-
chr16	1955186	1955312	HACA_64-13	10	+
chrX	87290449	87290575	HACA_64-21	10	+
chr14	80738792	80738931	HACA_65-10	10	-
chr10	101986903	101987049	HACA_66-2	10	-
chr2	55646343	55646490	HACA_66-20	10	+
chr8	131244400	131244555	HACA_66-36	10	+
chr16	30338447	30338581	HACA_67-3	10	-
chr2	10504291	10504426	HACA_67-4	10	-
chr21	32671367	32671502	HACA_67-5	10	-
chr7	6023034	6023168	HACA_67-18	10	+
chr6	89480680	89480881	HACA_68-56	10	-
chr1	28706464	28706670	HACA_68-66	10	+
chr1	28707657	28707861	HACA_68-67	10	+
chr18	17651582	17651787	HACA_68-83	10	+
chr20	8759832	8760040	HACA_68-94	10	+
chr8	55405799	55406008	HACA_68-114	10	+
chr10	51281029	51281232	HACA_69-5	10	-
chr10	51053530	51053733	HACA_69-34	10	+
chr2	65239299	65239499	HACA_69-55	10	+
chr5	138642368	138642567	HACA_69-62	10	+
chr5	172380335	172380538	HACA_69-63	10	+
chr3	39424886	39425034	HACA_6-5	10	+
chr12	9330536	9330669	HACA_70-3	10	-
chr12	31121068	31121201	HACA_70-4	10	-
chr2	49969510	49969631	HACA_70-8	10	-
chr2	232028755	232028891	HACA_70-10	10	-
chr4	16931467	16931603	HACA_70-13	10	-
chr12	9488937	9489068	HACA_70-20	10	+
chr4	80983277	80983406	HACA_70-31	10	+
chr16	1952975	1953108	HACA_71-2	10	-
chr7	12706908	12707039	HACA_71-3	10	-
chr3	40255103	40255236	HACA_71-5	10	+
chr9	129250601	129250737	HACA_72-9	10	-
chr1	93078864	93078996	HACA_73-8	10	+
chr7	87916343	87916482	HACA_74-11	10	-
chr8	23719687	23719835	HACA_74-12	10	-
chr1	177437245	177437385	HACA_74-19	10	+
chr17	7421997	7422133	HACA_74-22	10	+
chr6	11818038	11818188	HACA_74-25	10	+
chr19	37791083	37791215	HACA_75-6	10	-
chr19	17834397	17834529	HACA_75-11	10	+
chr5	158589780	158589908	HACA_75-13	10	+
chrX	24061224	24061356	HACA_75-14	10	+
chrX	118805344	118805475	HACA_76-19	10	-
chr17	8173626	8173762	HACA_76-24	10	+
chr11	82430154	82430288	HACA_77-10	10	-
chr12	67307281	67307422	HACA_77-11	10	-
chr16	70289971	70290105	HACA_77-19	10	-
chr17	23373483	23373617	HACA_77-21	10	-
chr2	61497883	61498017	HACA_77-28	10	-
chr2	165252399	165252533	HACA_77-30	10	-
chr21	33136041	33136176	HACA_77-33	10	-
chr8	4973209	4973342	HACA_77-42	10	-
chr9	118983166	118983300	HACA_77-46	10	-
chr1	200214212	200214346	HACA_77-51	10	+
chr12	120029220	120029360	HACA_77-59	10	+
chr14	50780557	50780692	HACA_77-64	10	+
chr2	215419916	215420050	HACA_77-76	10	+
chr3	109776101	109776235	HACA_77-82	10	+
chr4	48633155	48633295	HACA_77-85	10	+
chr5	170725727	170725861	HACA_77-92	10	+
chr6	82530459	82530592	HACA_77-94	10	+
chr8	8856496	8856628	HACA_77-97	10	+
chrX	153281816	153281950	HACA_77-106	10	+
chr20	36487257	36487394	HACA_78-7	10	-
chr20	36489363	36489500	HACA_78-8	10	-
chr20	36491724	36491861	HACA_78-9	10	-
chr20	36495919	36496056	HACA_78-10	10	-
chr10	79797269	79797390	HACA_78-13	10	+
chr1	203966972	203967103	HACA_79-1	10	-
chr3	173971761	173971889	HACA_79-5	10	-
chr8	99123490	99123621	HACA_79-6	10	-
chr1	222433961	222434092	HACA_79-11	10	+
chr2	104716123	104716252	HACA_79-12	10	+
chr2	139985464	139985595	HACA_79-13	10	+
chr3	161897411	161897542	HACA_79-14	10	+
chr11	73641107	73641245	HACA_7-4	10	-
chr3	12856811	12856949	HACA_7-11	10	-
chr3	130598743	130598881	HACA_7-13	10	-
chr11	3900373	3900509	HACA_7-21	10	+
chr8	52090134	52090278	HACA_7-32	10	+
chrX	15644252	15644390	HACA_7-33	10	+
chr1	210592783	210592913	HACA_80-14	10	+
chr5	171611943	171612091	HACA_81-4	10	-
chr10	27117952	27118092	HACA_81-7	10	+
chr11	62189470	62189618	HACA_81-8	10	+
chr9	94094564	94094696	HACA_82-11	10	-
chr11	93105175	93105313	HACA_8-1	10	-
chr17	62698047	62698185	HACA_8-6	10	+
chr6	41908571	41908709	HACA_8-9	10	+
chrX	132114448	132114586	HACA_8-14	10	+
chr12	121542611	121542743	HACA_9-2	10	-
chr7	44991502	44991634	HACA_9-7	10	-
chrX	99964265	99964397	HACA_9-9	10	-
chr12	122667208	122667340	HACA_9-11	10	+
chr13	72058819	72058949	HACA_9-12	10	+
