# Supplementary material for: Fast local fragment chaining using sum-of-pair gap costs
Source: Algorithms Mol Biol. 2011 Mar 18;6:4. doi: 10.1186/1748-7188-6-4 (PMC3072320; doi:10.1186/1748-7188-6-4)
Supplement: Additional file 3 — Candidates of Human H/ACA snoRNA paralogs. Archive file containing genomic coordinates and sequences of the final candidates of Human H/ACA snoRNAs paralogs, i.e., candidate set requiring more than 70% sequence identity to a snoRNABase annotated sequence, found in human (hg18) including the query sequences from the snoRNABase. [file 1748-7188-6-4-S3.TAR › add_file3.fa]

>HACA_10-2
GGCCTCTCAGTGCCGCTTAATCACACAGGTCCAGTGTGTGCTTGGTGTCTTTTCTGGGAGGCAGAGGAAGGCTCTCCTAATCACAACAGACCTGCCCAGAAGGGCCTCTCTATTTCTAGGAGTATGATAGCT
>HACA_10-4
GGTCTCTCAGCTCCGCTTAACCACACGGGTCCAGTGTGTGCTTGGCGTGTTTTCAGGGAGGCAGAGAAAGGCTCTCCTAATGCACGACAGACCCGCCCAGAATGGCCTCTCTGTTCCTAGGAGTGCGACAATT
>HACA_10-10
GGTCTCTCAGCTCTGCTTAACCACACGGGTCCAGTGTGTGCTTGGCGTGTTTTCAGGGAGGCAGAGAAAGGCTCTCCTAATGCACGACAGACCCGCCCAGAATGGCCTCTCTGTTCCTAGGAGTGTGACAATT
>HACA_11-7
TGTGCACATTGTTAGAGCTTGGAGTTGAGGCTACTGACTGGCCGATGAACTCGCAAGTGTAGGTAGTGTGCTACATGAGGGGCAAGTTTTCGCTAACACCACAAGGGTCTCTGGCCCAATGAGTGGAGTTTGATAGTAATTCTTGCTACAAGTA
>HACA_11-8
AATATTTCATGTTTTAAAGGCATAATGATGTCACTGACTGGCTGATGAAATCCCAAGCGTAGGTAGTATGCTACATGAGGGGTGAGTTTTTTGCTAACACCACAAAGGTCTCTGGCCCAATGAGTGGAGTTTGATAGGAGTTCTTGTGACAAGTC
>HACA_11-10
TATTCTTCTTGTTAGAGCTCGGAGTTGAGGCCAGTGACTGGCCAATGAACTCACAAGTGTAGACAGGGTGTTACGCAAGGGACAAGTTTTTCACTAACACCACAAGAGTCTCTGGCCCAATGAGAGGAGTTTAATAGAAATTCTTGCTACAACTA
>HACA_12-1
CAAGCAGGATTCAGACTACAATATAGCTGTTAAGTGCTGTATTGTCATTCCCCCTGCTCAAATTAAAGTTGTTTCTTAACTATACCCATCTGCTATTCTGTAGCAGCCAGGGATGCTTGGTCACATACATGT
>HACA_12-12
AGGTTGGATTCATTGTTACAATATAGCTGTGAAGTGCTATGTTGTCCTTGCCCCCTGCTCAAAGCAATTGTTTCCCACAATCTCTGTCTCACTCGGTTCTATAGTAAGACATGGACGCTTGGTCTCAAACATTA
>HACA_12-13
GAGGCAGGATCTAGTTACATTGTAGCTGTGAAGTGCTGCATTGTCTTTGCCCCCTGCTCAAAATAAAACTGTTACCTTTCAAGCCCTGTCTGCCATGGTGCTGTAGCAGCAGGGATGTTTGGTCTCATACATGT
>HACA_12-14
AAAGCAGGATTCAGACTACAATATAGCTGCTAAGTGCTGTGTTGTCGTTCCCCCTGCTTAAAATAAAGTTGTTTCTTAACTATACCTGTCTGCTATTCTCCTGTAGCAGCCAGGGACGCTTGGTCTCATACATGT
>HACA_12-16
CACGCAGGATTCAGACTAGAATATAGCTGTTAAGTGCTGTGTTGTCATTCTCCCTGCTTAAAATAAAGTTTTTTTCTTAACTATACCTGTCTGCTATCTGCTGTAGCAGCCAGGGATGCTTGGTTTCATACATGT
>HACA_13-11
AGCCTTTGTGTTGCCCATTCACTTTGGAAACTAGTGAATGTGGTGTCAAAAAAGGCGTAAATTAAACGCTTTGCAGCCTTTTCCTGCCCTTAAATTTGATACCTTTGGTGTAGGAGCTGCATAAGTAACAGTT
>HACA_14-1
CTGCATTCTTAAACCCTCTTGGTAGCTTCGTTCTAAGTGCTTCCAAGATATGAGTGAATGCTATAGAAATTGCAGGGGAGTCCAAAGGGCTGCGCTTCTCCCGTGGCTCAGTCTTATTTCATACCTGCGACATCT
>HACA_14-14
TGCATTCTTAAACCCTCTTGGTGGCTTCCCTGTAAATGCTTCCAAGATATGAGCGAATGCTATAGAAATTGCAGGAAAGTCCAAAGGGCTGCGCGTCTCCTGTGGCTCAGTCTTATTTCATACCTGCAACATCT
>HACA_15-32
GCATGGCCGAATACTGTGTTTTTATCAGTAGTTTACACAGCCAGACACCATGCAAAAGCAGTCTTCCCTTTAGAATGACTGATGGTATGCTAAGGTTTTTCATAGCATATCATTATTAAAGGTGAATACAAAT
>HACA_15-33
GCATGGCTGAATACTGTGTTCTTTTATCAGTAGTTTACACAGCCAGACACCATGCAAAAGCAGTCTTCCCTTTAGAATGACTGATGGTATGCTAAGGTTTTTCATAGCATATCATTATTAAAGGTGAATACAAAT
>HACA_15-34
GCATGGCTGAATACTGTGTTCTTTTATCAGTAGTTTACACAGCCAGACACCATGCAAAAGCAGTCTTCCCTTTAGAATGACTGATGGTATGCTAAGGTTTTTCATAGCATATCATTATTAAAGGTGAATACAAAT
>HACA_16-1
TTGGCCCTTATCGAAGCTGCAGCTGCTTCCGCATAGCTGCTGTGGTCAAAAAGGAGCCCAGAGTGACAGTTTTCCTTGACGGTCGCCGTTCTGTTTGTTGTAACTGATCTGCAACATTTTGGGAAAATACAGTT
>HACA_16-9
GCGGCCCTTATCACAGCTGCAGCTGCTTCCACATAGCTGCTGCGGTCAAAAAGGAGCCCAGAGTCAGTTTCCTTGACCATCACCATTCTGTTTGCTATAAGTGATCTGTAACATTTTGCGAAAATACAGTT
>HACA_17-2
ACTGCCCCTAGAGGCGTTGCAGCTGTGGCTGCCGTGTCACATCTGTGTCATTAGGTGGCAGAGATTAGAGAGGCTATGTCTACGCTCAGCGTTCTGCCCCGTGAACGTTTGAATGTTTGATAGTCTCACACTC
>HACA_17-5
AACATTTTACATAGCGCTGCAGATGTGGCTGCTGTGTCACATTTGTGTTATTAGGTGGCAGAGAGAAGAGAGGCTATGTCTATGCTCAGTGTTCTGCCCCATGAACATTTGAATGTTTAATAGTCAGACACTT
>HACA_18-3
GTTGAGGTCTATCCCGATGGGGCTTTTCCTGTAGCCTGCACATCGTTGGAAACGCCTCATAGAGTAACTCTGTGGTTTTACTTTACTCACAGGACTATTGTTAGATCTGTGGGAAGGAATTACAAGACAGTT
>HACA_18-6
TTTGAGGTCTTTCCCGATGGGACTTTTCTGTAGGCTGCACATCATTGGAAACGCCTCATAGAGTTAACTCTGTGGTTTTACTTTACTCACAGGACTCTTGTTAGATCTGTGGGAACTACAAGACAGTTGCTA
>HACA_18-9
GTTGAGGTCTATCCCGATAGGTCTTTTCCTGTAGCCTGCACGTTGTTGGAAATGCCTCATAGAGTAACTCTGTGATTTTACTTTACTTACAGGACTATTGTTACATCTGTGGGAAGGAACCACAAGACAGTT
>HACA_18-12
GTGGAGGTCTATTCCAATGGGGCTTTTCCTGTAGCTGCATGTTGTTGGAAACTCCTCATAGACTAACTCTGTGGTTTTGCTTTACTCACAGGACTATTAGTTAGGTCTGTGGGAAGGAACTACAAGACAGTT
>HACA_18-13
GTTGAGGTCTAACACGATAGGGCTTTATCTGTAGCCACACCATCTGGAAACATCTAGTGTAACTCTGTGATTTTGCTTTACTCATAGGACTATTAGAGCTGTGGGGAGGAACTATAATACAAGACAG
>HACA_18-15
GAAAGGTTACTAAAAGAACACTGCATTCCTGTAGCCTGCACGTCCTTAGAAACACCTCATAAAGTAACTGTGGTTTTACTTTACTCACAGGACTATTGCTAGATCTATGGGAAAGAACTATAAGACAGTT
>HACA_19-4
GTGCACATTTCATTGACCTGCTTTCTTTTATGTGAGTAGTGTTATTTCTTATGTGCTATACAAATAATTGAAGGCTAATTAGCAGTATAACTATAAATAGTAATGCTGCCAGTCTCCTTCAGACAAAA
>HACA_19-5
GTGCACATTTCATTGTCTTTTTTCTTTATTTCAAGAGAAAAGATATATCTGATGTGCTCAGCAAACCTTTGGAGGTTAATTAGCAGCATGACTAATTTAGCCATTGCTGCCAGTCACCTTCAAACAAGT
>HACA_1-3
CCCATTCTCAAAGAGAATAGGCACTGTTGATCATGCGATCCAGAGATTGTTAATGGGGCTGCATTGAGAAACAAGCTATGTTTCCATTCACAGCAAACACATCGCAGTGGTGACAATGAGACCTGTAACATTT
>HACA_1-4
TGCCTCATTCTAGAGAATGGGCACTGTTGATCATGGTGTCCAAAAATAGTTAATGTGGCTAAATTGAGACAGGTTATGCTTCCATCACAGTATGCATATTGCAGTGGTGACAATGAGACCTGTAACATTT
>HACA_1-11
CTCTTTCTAGATGAGAATGGGCACTGTCGATCATGGTGTCTGAAAATTGTAAGTGGCTAAATTGAAACACAGGTTATGCTTCCATAAGAGTATATGTATTGCAGTGGTGACAATGAGACCTGTAACACTT
>HACA_1-17
CTCATTCTAGATGAGAATGGGTACTGCTGATCATGGTGTCCAAAAAACTTTATGTGGCTAAATTGAGACACAGGCTATGCTTCCATCACAGTACACATATTGCAGTGGTGACAATGAAACCTGTAACATTT
>HACA_1-26
CTCATGCTAGATGAGAATGGGCACTGTTGATCAAGGTGTCCAAAAATAGTTAATGTGGCTAAATTGAGATAGGTTATGCTTCCATCACAGTATGCATATTGCAGTGGTGACAATGAGACCTGTAACATTT
>HACA_20-11
CTTCCCATTTATTTGCTGCTTGTAGTCTCACAGTGATACGAGCAGTTATACGCATGGGATAAAATAACATTGGGCCACTGTAAATTGAGATGAAGTAACCATTTTCATCTCTTCTGCAGGGACTAGACATTG
>HACA_20-12
CTTCCCATTTATTTGCTGCTTATAGTCTCACTGTGATATGAGCAATTATACACATGGGATAAAATAATATTGAGCCACTGTAAATTGAGATGAAGTAACCGTTTTCATATCTTCTGCATGGACTAGACATTG
>HACA_20-13
CTTCCCATTTATTTGCTGCTATAGTCTCATAATGATACAAGCAGTTATATGCATGGGATAAAATAATATTGGGACATTGTAAATTGAAATGAAGTAACCATTTTCATCTTTTCTGCATGGACAAGACATTG
>HACA_20-14
CCTTCCCATTTATTTGCTGGTATAATGATACAATGATATGAGCAGTTATACTCTTTGGAAAAAATAATATTGGGCCATTGTAAATTGACATGAAGTAAGTATTTTCATATCATCTGCAATGGACTAGATGTT
>HACA_20-23
CTTCCCATTTATTTGCTGGTATAGTCTCACAATGATATGGCCAGTTATACTTATGGGAAAAAATAATATTGGGCCATCGTATATTGACATGAGTAACTATTTTCACCTCTTCTGCATGGACTATCTATAT
>HACA_21-3
CCCCCTTTTAAAAGCACTCAATGGGCCTGTGGCTAATGACCTATTGAGCCGTCAAGAAAGGGGAGAGTGAAAACATCGCTTTTGGGTGAAGTGGCAACATGTGTTGTTTGCTTCAATCGGTGGTGTGACAAGG
>HACA_22-6
TTGGGCAGTGAACACCCAAGTGTGCTTTATAGTTCCTTTGGCTTTGACTTTGTGCTAGAGCAATGTCTGTTATTTTTCTCTGCATTGAAAGGAGCATTTATCCTTTTAAATGTATTCAGAAAGCCAGTACATTT
>HACA_22-36
TTGCACAGTGAACACCCAAGTGTGCTTTATAGTTCCCTTGGCTTTGACCCTGTGCTAGAGCATTCATTACCTGTTCATCTGCTCTGCATTGAAAGGAATATTTGTCCTTTTAAATGTATTCAGAAAGCCAGCACATTA
>HACA_22-37
TTGCACAGTGAACACCCAAGTGTGCTTTATAGTTCCCTTGGCTTTGACCCTGTGCTAGAGCATTGCCTGCTCTTCTCCTCTGCATTGAAAGGAATATTTATCCCTTTAAATGTATTCAGAAAGCCAGCACATTA
>HACA_22-38
TTGCACAGTGAACACCCAAGTGTGCTTTATAGTTCCCTTGGCTTTGACCCTGTGCTAGAGCATTGCCTGCTCTTCTCCTCTGCATTAAAAGGAATATTTATCCTTTTAAATGTATTCAGAAAGCCAGCACATTA
>HACA_23-74
CATGGCTGCTGTAATGTGTGCATAGGTTTCATCTGTGTCTGGTAGCAGTGTCTGTCTGTGTTTTTCATTCAGATCTTGCTATCCACACAAACATCATGCGGCCAAAGAGTAACTTGGGATCATAGTACTGGTCTAGTGTTGTCTCTGGACACATCTACCACTGGCCAGCCTCCAAATTCCCACACACAG
>HACA_24-2
CTCCATGTATCTTTGGGACCTGTCAAGTGTGGCAGTCTCCCTTCCTTGCCATGGAAGAGCATATTCTTGTTTACCAGCAAAGCTGTCACCATTTAATTGGTATCAGATTCTGACTTGCACAAGTAACATTC
>HACA_24-3
CTCCATGTGTCTTTGGAACCTGTCAGCTGTGGCAGTTGCCCTTCCTAGCCATGGAAGAGTAAGTATATTCTTGTTTATTGGCAAAGCTGTCACCATTTCATTGGTATCAGATTCTGACTTGCACAAGTAACATTC
>HACA_24-7
CTCCATGTATCTTTGGGACCTGTCAGCCGTGGCAGTCTCCCTTCCTAGCCATGGAAGAGCATATCCTTGTTTATTGGCAAAGCTGTCACCATTTAATTGGTATCAGATTCTGACTTGCACAAGTAACATTC
>HACA_25-2
GGGTCATTTCAAAGAGGGCTTATGAGGCTGTGAAACCCAGAGCTCTTAACGCTGTGACCAAAGATGGAAGTTCTCTATAGGAAGCCATAGCACTCCTAATGTTTGGTGCTATGTTTTCCTGAGGAGATATAAAA
>HACA_25-3
AGATAACTTCAAAGAGGGCTTGCGGAGCTGCAAAACCAAGAGCTTTTAATGTATTACTGAATATTGAAGTTCTCCGTAGGATGCCATAGTCACTCAGTAGTGCTATATCTTCCTAAGCAGATATAAGA
>HACA_25-4
AGGTTATTTCAAAGAGGGCTCATGAGGCTATGAAACCAAGAACTCTTAATGCTATGACCAAAGATTGAAGTTCTCTATAGAATGCCATAGCACTCAATAATGTTATGTTTTCTTGAGGCATATAAGACTTTGCC
>HACA_25-7
TAAATTTTATAGGTCATTTCAAAGAGGCTGCAAAACCAAGAGCTCTTAACGCTGTGAGCAAAGATGGAAGTTCTCTCTAGGATGCCATGGCACTCGATGGTGGTATGTTTTCCTGGGGAGATATAAGACATAGG
>HACA_25-8
AGGACATTTCAATGCGGGCTCATGGGGCTGTGAAGCCAAGAGCTATTAACACTATGACCAAGGATTGAAATTCTCTATAGGATCCGTAGCACTGAATAGTGCTATATTTTCCGGAGGAAGTATAAGACTTAGCC
>HACA_25-10
AGGTCACTTCAAAGAGGGCTTGTGGGGCTGTGAAACCAAGAGGTCTTAACAGTATGACCAAAAACTGAAGTTCTCTATAGGATGCTGTAGCACTCAATGGTGCTATGTTTTCCTCAGGAGATATGACT
>HACA_25-12
AGGCCATTTTAAAGAGGGCTCATGGGACTATGAAACCAAGAGCTCTTAATGCTGTGACCAAAGATTGAAGTTCTCTATAGGTTGCCAAAGCACTCAGTGGTGCTGTGTTTTCCTGAGGAGATATAAGA
>HACA_25-14
AGGATATATCAAAGAGACTTTCTGGGGCTGGGAAACCAGGATCTCGTAATGCTATGACCAAAGATTGAAGTTTTGCATAGGATACCGTAGTCACTCAGTAGTGCTGTTTTCCTGAGGAAATACAAGA
>HACA_25-16
AAGTCATTTCAAAGAGGGCTTGGATGGCTATGAAACCAGAGCTCTTAAGGTTATAATAAGATTGAAATTTTCCATAGGATGCTGTAGTCACACAATAGTGCTGTTTTCTTGAGGAGACAGAAGA
>HACA_25-21
AGATCATTTCAAAGAGGGCTCGTGGGGCTATGAAACCATGAGCTCTTAATGCTATGACCAAAGACTGAAGTTCTCTATAGGACGCCATAGCACTCAATGGTGCTGTTTTCCTGAGGAGACATAAGAAAAGGGGG
>HACA_25-23
AGGTCATTTCAAAGAGGTCTTGTGAGGCTGTGAAACCAAGAGCTCTTAACACTGCGACCAAAGATGGAAGTTCTCTATAGGATGCCATGGCATTTGATGGTGCTATGTTTTCTTGAGGAGATATAAGAAAAAAG
>HACA_26-9
TGGAGGACTGAGAAGGTGAGGCAGTTTTGCCCCGTGCTGCCTTCCACCGGTTAAGACCTCCAAAATCGAAGGGCTGCCCAGGCAGAGGATGTCCCCTTGCCACCCTTGGAGGGGCAGCGCTGTGCTGGCCGACATTT
>HACA_27-4
AACCCCCTTTTCACTTTGCCAATTGGACTTATGTCTTTATTGATCATTCAAGTGAGCAAAGGAAATACGCTTTAAAAACTCAGGCAAACGGTGTTTGTCTTGTATCCCGTCAGAGGAAACAAAT
>HACA_27-11
TACCCTCTTTCCACTTTGCCAACTGGATGTATGTCTTTACTGGTCATTCCAGTGGGGCAAACGAAATATCCTTTTTAAAACTCAGGCAAACTGGGTGTTTGTCATGGTCATGTATCCTGTCAGAGAA
>HACA_27-18
TACCCCCTTTTCACTTTGCCAGTTGGACTTATGTCTTTATTGGTCATTCAAGTGGGGCAAAGGAAATATCCTTTTAAAACTCAGGCAAACTGGGTGTTTGTCTGTATCCTGTCAGAGGAAACAAAT
>HACA_27-29
AAACCCCTGTTCACTTTGCCAAATGGATTTGTGTCTTTATTGCTCATTAATTGGGGCAAAGGAAATATCCTTTTAAAACTCAGGCAAACTGAGTGTTTGTCTTGTATCCTGTCAGAGGAAAGAAAT
>HACA_28-5
AAGCAACACTCTGTGGCAGATGATCAAAACTGTCTGACACAATTTGAGCTTGCTATAGCAAGAAAGTCTAACCTATTCCGGTGTTCTCTCTCCCATGAGACAAGCCGTTATATAGACTTAAACAGT
>HACA_29-15
TTTCTCATTTGACTACCACATTTTCTCCTAATAATAGATTTTAGTGGCTATGCTTATGGGATAGATTAAACTTGCCATGATCTGAAGAGGGAGGGTTTTTTCATGTCCTCCTCCTATATGAAATGGCTGAACGGATATTA
>HACA_2-7
TAGGCCCTGAATCAAGACCAATGGTTTGCTGTAGCTGTTGGTTTCAAACAGGAGCTAAGAGTGATGTCTTCCTTGTGGTCTGTTGGCTATTCAGTATTCCAGTGCGAATTGCCAATTCAGTTGGAAGAAACATAG
>HACA_2-8
TTGGCCCTGAATCAAGGCCAGCAGTTTGCTGAAGCTGTTGGTTTCAAGCAGGAGCCTAAAGAATTGTCTTTCTATGGTCTGTTGGCCATTTCATAACTTTGGAAATGTAATGGTCAATTCATTAGAAAGAAACATGA
>HACA_2-17
TAGGCCCTGAATCAAGACTAGTGTTTTGCTGTAGCTGTTGGTTTCAAACAGGATCCGAGAGTGATGTCTTCCTTGTGGTCTGTTCACTGCTCAGTATCCCAGTGTCAGTGGCCAATTCAGTTGGAAGCAACATGG
>HACA_2-36
TTGGTCCTGATTCAAGGCCAGCAGTTTGCTGAAGCTGTTGGTTTCAAGCAGGAGACTAAATAATTGTCTTTTCATGGTCTGTTGGCCATCTTATAACTTTGGAAATGTAATGTCCAATTCATTAGAAATAAACATCT
>HACA_2-52
TAGGCCCTGAATCAAGAAACGTGATGGTTTGCCATTGTAGCTATTGGTTTCAAACAAGAGCCAAGATTGATGTCTTTCTTATGGTCTGTTGGCTAATCCCAGTATGAATGGCCAGTTCAGCTAGAAGAAACAAAC
>HACA_30-15
CTGGCACTTTCACAGTTCCTTCCCCAGGCAGTGGGGCCAGGATTTGGTAGCTGGTGCTGAGAGAAAACCCTTGATTGTATTCTTGCCCTGGGATTATACCAGTGGCAACTGTCACTCAATGGGACAGTG
>HACA_31-3
GCATCTATTTGACAGACCTGGAGCAGTTGCTATCTGCTGCTATGGTTTCCACCACAGATGCAAGAAGAACATGTCCTTGCGCTTTCCGTCTGTCTAATTGTGGCAGCTGAGATTGAATAGAGGAATACAGGA
>HACA_31-4
CTGCATCCACTGATAGACCTTGAACAATTTACTGTTGTTCTTTTGGTTTGCACTAGGATGCAAAAGAAAGAAATCCCTGCGCTTTCTGTCTGTCTTTGTGGCGGCCCAGATTGAATTGGGGAATACATCT
>HACA_31-14
ATGCATCTATTTGACAGACCTGGAACAGTTATTTTTTGCCACTAAGATTTCTACTACAGATGCAAGAAAGAAGTGTCCTTGCATTTCCTTTCTGATTGTGGCAGCCAACATTGAATGGGGGAATACAGGA
>HACA_31-25
TGCATCTATTTGACAGACTAGAATAATTACTATCTGCTGCTAAGGTTTCCCCTGCAGATGCAAGAAAAAAGTGACCTTACATTTTCTGTCTGTCTGATTGTGGCAGCCAAGATTGAATAGGGAAATACAGAG
>HACA_32-2
TGGTCATTACCAAGGCTTTTAGAATGCAGTTTCTCATTTGCTGTGGACATGACCATAAAAAAATTTCCCAGTAGGTTTTCTATCTGCTACTTTGCTAGCAATCAGCTTATTGGGAACAGTT
>HACA_32-4
CAGCCAAGGCAACTCTTAGAAGATGGATAGCTTCTCTTTTGCTGTGGGTGTGGCCACAAAACGTTTCCCACTTGGTTTTCTATCTGCTACCTTGCTCTTAGCCAGCCTATTGGGAACATTT
>HACA_32-15
TGGTTGTTACCAAGGCATTTAGCATGCAATTTCTCATTTGCTGTGGACACGACGAGAAGAGAATTCCTCACTCGGTTTTCTGTCTGCCACCTTGCTAGCGATCAGCCCACTGGGAACATTT
>HACA_32-17
TGGTAATTACCAAGATTTTTAGAATGCAGTTTCTCATTTGCCAGGGAAATGACCATAAAATAATTTCCCACTAGATTTTTTTATCTGTTACCTTGCTAGCAAGCAGTCTATTGGGAACATTT
>HACA_33-17
AAGCTAGCCAATGAATCTGCTTACCTAAACATGTTTCTGCAGAAATTTTTATTTTAAAAAGCTGGTAATAGTAAAGCCATTTATGAGCCTTAAGTATATTGAAGTTGTTAAGATCCCTGAAAATGGCTATAACAAAT
>HACA_33-19
AAGCCAGCCAATGAATCTGCTTACCTGATTGTGTTTGTGCAGACATACTTTAAAAACTGGCAATAGTAAAGCCATGTTACGAGCCTTAAGGACATTGAAGTCGTTAAGGTCCCTGAGAATGGCTATAACAAAT
>HACA_34-1
GTGGCCCTGACTGAAGACCAGCAGTTGTACTGTGGCTGTTGGTTTCAAGCAGAGGCCTAAAGGACTGTCTTCCTGTGGTCTGTTGGCTGTTCTGGGACCTCAGTAGGGAATGGCTATTTCATTTGGAAGAAACAACC
>HACA_35-9
CAGCACTGCCAAGTGACCCATTGGGCTCCATCTTGACCAACTGGGCATCAAGCGGTGCAAAAGCAAATCCCTCTCAAAGCTGGGAGAGTCACACCGTGGGCTACTCCTGCATGCAGCTGGGTACATAT
>HACA_36-4
TTCCAAAGTGTTAAGTTCAGTTCAGGGTAGCTTCCCTGCTCTGTTAATTAAACTTTGGAACATTGAAACTGGCTAGGGAAAATGATTGGATAGAAACTATTATTCTATTCATTTATCCCCAGCCTACAAAA
>HACA_36-17
TTCTAAAGTGTTGAGTTCAGTCCAGGGTGGATCCCCTGCTCTGTTAATTGAACTGGAACATTTAAACTGGCTAGGCAAAATGCCTACATAGAAAGCATTACTCTTTATTCATCCCCAGCCTACAAAATG
>HACA_36-20
TTCCAAAGTGTTGAGTTCAGTCCAGGGCAGCTTCCCTGTTCTGTTAATTAAACTTTGGGACATTGAAATGGGCTAGGGGAGATGATTGGGTAGAAAGCATTATTTTATTCATTTGCCTCCCAGCCTACAAAA
>HACA_36-34
CAATGCCTTGAGTTCAGTCGAGGACAGCTTCCCTTTTCTGTTAATTAAACTTTGGAATGTTGGGGCATTAAAACAGGCTAGGGTAGGTGATTGCACAGAGAATACTATTCTATTCATTTCCTTCCTAGCCAAAAACA
>HACA_36-52
TTCCAAAGAATTGAGTTCAGTTCAAGGCAGCTTCCCTGTTCTGTTAACGAAACTTTGGGACATTGAAATGGGCTACGGGAGATGATTGGTTCAAAAGCATTATTCTATTCATTTGCCTTTTTTTTTGGAGAC
>HACA_36-100
TTCCAAAGTGTTGAGTTCAGTCCAGGGCAGCTTCCCTGTTCTGTTAATTAAACTTTGGGACATTAAAATGGGCTAAGGGAGATGATTGGGTAGAAAGTATTATTCTATTCATTTGCCTCCCAGCCTACAAAA
>HACA_37-7
TGAGCACTTTCACAGGTCCTCCCTCAGGCTGTGGGGCCAGGATTTGGTAGCTGGTGCTGAGAGAAAACCTTTGTTGGCATCCTTGCCCTGGGACTGTGCCAGTGGCAGCTGTCATTCAATGGGACAATT
>HACA_37-22
TGGGCCCTTTCACAGGCCCTCCCCTCGGCAGTGGGGCCAGGATTGGGTTGCTGGTGCTGAGAGAAAGCCCTTGATTGCATCCTTGCTCTGGGACTGTACCAGTGGCAGCTGTCACTTAGTGGGACAGAG
>HACA_37-26
CTAGCATTTTCACAGGTCCTCCCTCAGGCTATGGGGCCAGGATTTGGTAGCTGGTGCTGAGAGAAAACGCTTGATTGCATCCTTGCCCTGGGACTGTGCCAGTGGCAGCTGTCACTCAATGGGACAATT
>HACA_38-5
CCCTCCTACAAAGGCATGTCTATAATTCCTTGTCTTTGGACATGTAAGAATTGGAGGGACAGAAATGTGGACTTGGAGAAATCTGGGGCCAGCTTTCTCATCACAGGCTCAACATCAACCATGCCACATAG
>HACA_38-25
CCCTCCTACAAAGGCATGTCTATAGTTCCTTGTCTTTGGACATGTAAGAATTGGAGGCAAAGAAATGTGGACTTGGAGAAATCTGGGGCCAGCTTGCTCTCCGCAGGCTCAAGATCAACCATCCCACATAG
>HACA_38-27
TCCTCCTACAAAGGCGTGTCTGTGGTTCCCTGTCTTTGGACACGTAAGAATTGGAGGAAAATAAATGTGGATTTGGGAAACTTTGAGGCCAGCTTGCTTCTTGCAGGCTCATGATCAACCAATCTCACATAA
>HACA_39-12
CGCCTGCATTCGTAAGTGATCACGGGCTGCCCGTGTCCTGGTCATTGGTAGTGCAGGCAGAGGAAATGCGGGAAAGGTTGCTGTGTTTGGAGGGTCCACATCTTCACCCTCCTGTCCCAGGAGCTTTCCTACACTC
>HACA_3-1
GCTGACACTAGAGTAACATCCTGACACAGCTCTTGTCCTGGTGTGCTAGAGTTCTCGATGAATCTACTGGTCTTGATTCACTGGCAGGAGCAGTGACTGTGTTAGTATGCGTATCTGAAACATGGCCTA
>HACA_3-3
AAGGCTGCCGAGACTAAGTCGCATGCTGACACAGCTCTTGGTGTGCTACGGTACTTGGAGAGAATCTACTGGTCTTGATTCACTGGTGGGGGCAGTTGTTGCTTCCTTTAGTGCCCAGATCAGAAACATAC
>HACA_3-8
ATCGAGGCTAGAGTCACGCTTGGGTATCGGCTATTGCCTGAGTGTGCTAGAGTCCTCGAAGAGTAACTGCTGACCTTATTCACTGGCTGTGGGCCTTATGGCACAGTCAGTCACCAGGTTAGAGACATGC
>HACA_3-9
GCCGAGACTAGAGTCACATCCTGACACAACTCTTGTCCTGGTGTGCTAGAGTACTCGAAGAGAATCTACTGGTCTTGATTCACTGGTGGGGGCAGTCGGTGCCCCCGTTAGTGCCCAGATCAGAAACATAC
>HACA_3-12
TCTGAGACTAGAGTCACATCCTGACACGGCTCTTCTCCAATGTGCTGGAGTCCTCAGCATCTGCTGGTCTTGATTCACTGATGGGGGCAACCAGTGTCCCCTTAAGTGTCCGGGCAGAAACATACT
>HACA_40-4
TGACTGCACTTGTGTTTTTGTTTAACTGTGAACAAAGACTTATAGAGAAGTGCAAAAAATAAATCCTCTTTTGCAACCCAGAACTCATTGTTTAGTAAGGGTTTTGATACATATAAAAGAGATATTAC
>HACA_40-6
TGCACTTATGTATGTTTTTGTTTAACGTGGACAAAGACTTACAGATAGGTGCAAAAAATAAATCCTCTTTTGCAACCCAGAACTCATTGTTCAGTATGAGTTTTGATACATATAAGAAGGGATATTA
>HACA_40-13
TGCACTTATGTATGTTTTTGTTTAACTTGTGGACAAAGACTTATGGATAGGTGCAACAAATAAATCCTCTTTTGCAACCCAGAACTCATTGTTCAGCATGAGTTTTGATACATACAGGAAGGGATATTT
>HACA_40-15
TAGACTTGTGCATGTTTTTGCTTAACTTGTGGATAAAGTCTTACAGACAGGTGCAAAAAATAAATCCTCTTTTGCAACCCAGAACTCATTGTTCAGTATGAGTTTTGATACATATAAGAAAGGACATTT
>HACA_40-23
ATGATAGTCAAAAACATTGAGGTCTTGTGGACAAAGACTTACGGACAGGTGCAAAACATAAATCCTCTTCTGCAACCCAGAACTTATTGTTCAGTATGAGTTTTGATACATGTAAGAAGGGATATTA
>HACA_40-24
GCGTGACATGTATGTTTTTGTTTAACTTGTATACAAAGGCTTATGGATAGGTGCAAAAATAAATTCTCTTTTGCAACCCAGAACTCATTGTTCAGTGTGAGTTTTGATACATATAAGAAGGGATATTA
>HACA_40-29
TGCACTTATGTATGTTTTTGTTTAAACTGTGGACAAAGACTTATGGATAAGTACAAAAAATAAATCCTCTTTTGCAACCCAGAACTCATTGTTCAGTATGAGTTTTAATACATATAGCCAGGGAAATTA
>HACA_40-34
TGCACTTCTGTATGTTTTTGTTTAACTTGTGGACAAAGACTTGTGGATAGGTGCAAAAAATAAGTCCTCTTTTGCAACCTGGAACTCATTGTTCAGTATGAGTTTTGATACATATAAGAAGGGATATTA
>HACA_40-43
TGCACTTATGTATGTTTTTGTTTAACTTGTGGACAAAGACTTATGGATAGGTGCAAAAAATAAATCCTCTTTTGCAACCCAGAACTCATTGTTCAGTATGAGTTTTGATACATATAAGAAGGGATATTA
>HACA_40-45
TACACTTGTTTATATTTTTGTTTAACTTGTGGACAAAGATTTATAGACAGGTGCAAAAAATAAATCCTCTTTTGCAACCCAGAACTCATTGTTCGGTATGAGTTTTAATACATATAAGAAGGGATATTA
>HACA_40-53
TGCACTTATGTATGTTTTTGTTTAACTTGTGGACAAAGACTTTAGGAAAGGTGCAAAAAATAAATCTTCTTTTGCAACCCAGAACTCATTGTTCAGTATGAGTTTTGATACATATCAGAATGGATACTA
>HACA_40-60
AAAAGATAATAAAAACCCATGTAACTTGTGGACAAGGCTTATTGACAGGTGCAAAAAATAAATAATCTTTTGCCACTCAGAACTCATTGTTCAGTATGAGTTTTGATACACATAAGAAGGAATATTA
>HACA_41-15
TTCCACCACTATTGGTCTGCAGCTCTTCTTATGGTAGCAGTTGTTGCATTTCTCTGTGGGAAAGAAAAGAGGATTAAACACCTCTTTCTTAGCAAAACAGAGAGTAGGCATATGTGTGACAGACACAA
>HACA_41-20
TTCCACAGCTACTGGTCTGCAGCTGTTCTTATGGTAGCAGTTGTGGCATTCCTCTGTGGGAAAGAAACTGTTAACACAAACACCTCTTTCTTAGCAAAACAGAAAGTGGGTATATATGTGTGACAGACACAA
>HACA_42-2
TGGTAGTGGGTTCATTGGGGGCCCTTCTCTGTGGGCCTCATAGCGTACCCATGCCAGTGTAAACTTGAGCCTTGAACCATTGCCCAGCCTCCTTCCCATGGGCTGTGTGTAGCGAAGGGGGTTGCACAGTG
>HACA_42-3
TGGTAATGGATTTATGGTGGGTCCTTCTCTGTGGGCCTCTCATAGTGTACCCATGCCATAGCAAATGGCAGCCTCGAACCATTGCCCAGTCCCCTTACCTGTGGGCTGTGAGCACTGAAGGGGGTTGCACAGTG
>HACA_43-8
TATCCTGGACTTGCCAGCCCCATAGACACAGTTGCTGTGCTGTGCCTGTACTATTGGAGCAAAGAAAAAGTGGCTATTTCTATGCTCAGTGTTCACAAACCAGTGAGCACTAAGAATGGTTTATAGCCTGACATTT
>HACA_43-11
GCTGTCCTGGACCTGTTGGCACCACAGACAGTTGCTCTGCTGTGCCTGTGGCCTCGGGGCAAAGAGAAAGTGGCGATTTCTACACTCAGTGCTCGGGAACCAGTGGGCACTGAGAATGGTTTATGGCCTGACATTA
>HACA_43-13
CCTTCCGGAACATGCCAGCACCGCAGATGCTGGCAGTCTGCTGTGCCCGTGATATTGGGCAAAGAGGAAGTGGCTATTTCTACACTTGGTGTTCAGAAACCAGTGAGCTCTAAGAATGGTTTATAGCCTGACATTT
>HACA_43-16
TGTCCTGGACCTGCCAGCTGCACAGATGCAGATGCTCTGCTATGCCTGTAACATCGGGGCGAAGTGAAAGTGGCTATTTCTACACTCAGTGTTCAGAAAACACTGAACAACAAGAATGGATAATAGCCTGACATTT
>HACA_44-1
CAGCATGTTTCCAAGGGCTGTGGCTGGTCATAGCCATGGGATCTCCAACTGCATGCAAGAGCAACCTGGAAAGACTTTGACAGCGCAGGTCAGTACAATACCTGCAAGCTGCCACTCAGCTTTCCTATAATG
>HACA_45-2
GTGCCCTTTTAAGGTTGACGCAGTGCTTTAAGGGGCTAACACAGAAGGGTAAAGGAAGTCTCCATAAACCCCAGAGAAGAGATTGTAAAGCTCCTCTTTAGAACCTTTCTGGAGTCACACCT
>HACA_45-10
TCCTGTGCCTAAGGTTAACACAGCGCCTTAAGAGGCTAACACAGAAGGGCAAAGTAAGTCTCCATAAAACCCAGAGAAGACTGTGAACCCCTCTCTGGATCCTGTCTGGAGTCACAGCT
>HACA_45-13
GTTCCCTTTTAAGGCTGACCCAGTGCTTTAAGAGGCTGATACAGAAGGGTAAAGTTAAGTCTCCACAAAATCCAGGGAAGAGACTGTGAAACTCATCTTAGAACCTTGTATGGAGTCACAGCT
>HACA_45-14
GTGTCCTTTTAAGGTTGACACAGTGCTTTAAGAGCCTAACACAGAAAGGTAAAGTAAGTTTCCGTAAAACCCAGAAATGATATTGCAAAATTCCTCTTTGAATCATGTCTGGAGTCACAGCT
>HACA_45-16
AACTTTAAAATGCAAGTTCATAGTTCTTTAAGAGACTAACACAGAAAGCTAAAGTAATTCTCCATAAAACCCAGAGACGAGATTGTAAAACTCCTCTGTAGATACTGTCTGGAGTCACAGCT
>HACA_45-23
ATGCCCTTTTAAGGTTGATGTGGTGCTTTAAGAAGCTAACATAGAAGGATAAAGTAAGTCTCTACAAAACCCAGAGAAGAGACTGGAAAACTCCTCTCTGGATCCTGCCTGGAGTCACAGCT
>HACA_45-41
GTGCCCTTTTAAGGTTGACCCAGTGCTTTAAGAGGCTAACACAGAAGGGTAAAGTAAGTCTCCATAAAACCCAGAGAAGAGACTGGAAAGCTCCTCTTTGGATCCTGTCTGGAGTCACAACT
>HACA_45-47
GCACCCCTTTAAGGCTGATGCAATGCTTTAAGAGGCTAACGCAGAAGGGTGAAGCCAGTCTCCTTAAAACCCAAAGAAGAGATTGTAAAACTTCTCTTTGGATCCTGTCTGGAGTCACAGCT
>HACA_46-1
AGCACTATATTTAAACCTGTGGATGGGAATATTCCCCATTCTTGGTTACGCTGTAGTGCAAAAGAATTCCTGGCTCTCTGTTGCACAGCTGACTTGTGCCATTCTGCTGTTGCTGTATAGAGTTAAGGAACATGG
>HACA_47-42
ACCTTCTTGTATAAGCACTGTGCTAAAATTGCAGACACTAGGACCATGTCTTGGTTTTTGCAATAATGCTAGCAGAGTACACACAAGAAGAAAAGTAACAGCACTAGATTGTAAAGACTGGGGTGGACCTCTTTCTTAATGTCCAATGTCCTTTGTCTTAAGATTTGGTGCAATATCT
>HACA_48-4
TGCCCCTGACCTGGGAAGAGAGGGGCCTGGCTGGTGGTATCCATCTCATACCAGCTAGGGATGAAGAAACCGCTTGCTCATCCCAGCCTGGCTCCTGGTCTATGCCCATGCCTGGTTCGTGCCTTGGACATATCA
>HACA_48-6
TGCCTCTGACCTGGGTAGAGTGGCATCTGGCTGTGACATTCATCTCATATCAGCCAGGGACAAAGCAACCCCTTGTTTATTTCAGCTTGGCCTTTTGTCTGTGCCCATGCCTGGTTCATGCCTTGGACACACTA
>HACA_48-7
TATCTCTGACCTGGGTAGAGCAGCATCTGGTTGGTGGTGCCCATCTCATATCAGCCAGAGATACAGCAATTCCTTGTTTATCCCAGCTTGGCTTTTAGTCTGTGCCCATGCCTGGTTCACGTGTGAAAAATATGG
>HACA_48-8
GTGTTCTGACATGGGAAGAGTAGCTTCTGGTTGGTGGAGCCCATCTCACATTAGCCAGAGACAAAGCAACACCTTGTTTATCCCGGCTTGGCTTTTGGCCTGTGTCCATGACTGGTCCATACCTTGGACACATGG
>HACA_48-12
TGCCTCTTTTTGTTAAAGATAATTTGCTTTTTGGTAGTGCCCATCTCCTATCAGTCAGGGATGAAGCAATCCCTTGTTCATCCCCAGCTTGGCTTTTGATCTATGCCTGGTTCATGCCTTGGACACATGG
>HACA_48-13
TTTCCCTGACCTGGGTAGAGTGGCATCCAGTTGGTGGTGCCCATCTCATATCAGCCAGGGACAAAGCAACCCCTTGTTCCTCCCAGCTTGGCTTTTCATCTGTGCCTATGCCTGGTTCATGCCTTGGACACATTT
>HACA_48-16
ATGTTCCCGATCTGGTAGAGTAGCATCTGGTTGGTGGTGACCATCTAATACCAGCCAGGGACAAAGCAACCCCTTGTTTATCCCAGCTTGGCTTTTGGTCTGTTCCCATGCTTGGTTCATGCCTTGGACACATGG
>HACA_48-21
TGTCCTTGACTTGGGTAGAGTGATGTCTGGTTGGTGCTGCCTATCTCATATAAGCCAGGGACAAATCAATGCCTTATTTATTCCAGCTTGGCTTTTGGTCTGTGCCCATACCTGGTTTATGCCTTGGACACATGG
>HACA_48-22
TGTCCCTGACCTGGGTAGAGTGGCATCTGGTTGGTGATGCCCATCTCATATCAGCCAGGGACAAAGCAACTCCTTGTTCATCCCAGCTTGGCTTTTGATCCGTGCCCATGCCTGGTTCATGCCTTGGACACATAG
>HACA_48-25
TGTCCTTGGCCTGGGTAGAGTGGCACCTAGTTGGTGGTGCCCATATTAGCCAGGGACAAAGCAACCCTTTGTTCATCCCAGCTTGGCTTTTGATCTGTACCTATACCTGGTTCATGCCTTAGACACATGG
>HACA_49-22
CTTCCTCAGCCTTACTCCAGGGACTTTTTGTTGCCTGTAAAGTGCTCTGGCATTGCCTGAGGATAGATGAGAAAGCACATATCCCTCCCCAGTAAGACGCTGTTTTCTTTTGGGGCCTACAAGTTGAGCTGACAGTA
>HACA_4-8
AAGTTACTTTTTGTGGGGTGGAAGTTTTTAAAATAACCTTTACCTACGTGGGCTGTTTTGGAAAATAAAGAAAAGACCACACTCAGCAGAGGGCTATACCCCTTAGTATAGTTCACCACTATTTTGCAGCTTATATTA
>HACA_4-15
TACCAAAAGTTAATTTTTTATGGGGAAGGCTTTCTAAATAACCTTTACCAATTTGGGCTATTTGGGAGAGTAAAGGAAAGACCACACTCCACAGCGGGCTATACCAATAGTTCACTACTATTTTGTGGTCTACATTT
>HACA_4-17
TATCTAGCAAAATTTGGTTTAGAGGGAAAGTTTATAGTAGACTTTGCCAGCTGAAGTTGTAGGGGGATAAAGATCACACTCCACAGTGAACTATGCTGTTATATATAGTTCATTACTCTTATGTGGCCTAGAAGA
>HACA_4-18
TACCAAAAGTTAGCTTTTTGGGGGGCAGGTTTTTAAGTAACCTTTGCCAACTTGGGCTATTTGGAAGAGTAAAAGACCACACTCCACAGTGGGCTATACCACTTAGTATAGTTCGCTACTATTTTGTGGCCTACATGA
>HACA_50-1
AAGCACTGCCTTTGAACCTGATGTGTCTTGTTTGTAGCTTCACGGGCCAAGCAACAGTGCTAGAGCATAACGACTTGTTATAACTGGGGCTCTTCAGCTCTCAACTGAACTGCTCTTTTAAAAACAAGGTACATTT
>HACA_51-2
GGCCTCCTGGTACTTACCCACAGGCTGCGTTCTTACACTGGCTGTACAGAAAGAGGAGCTAGAGTAAACCTACCTAATATACACCTCAGCCCAGGCCCTGTGCCTGGTCTGTATTGTGAATGGGGGGGACATA
>HACA_51-6
GGCCTCCTGGTGCTTACAAGCAGCTGTGTGCTTGCATTGACTGTACAGAAAAAAAGAGATAGAGTAAACACACCCCGTATACAACTCAGCCCAGGTCCTGTGCCTTGTCTATATTGTGAATAGGGGGGACATA
>HACA_51-8
AGCCTCCTGGTGCTCAGCACAGGATGTGTTCTTACCCTAACCAAATAGAAAGAGTAGGCTGAATTAACCTATGCCATATACACCTCAACCCAGGCCCTGCAACTCCTCTGTATTGTCAATGGGTGGACATGG
>HACA_51-9
AGCCTCCTGGTGTTTAACACAGCTGTGTTCTTATACTGACTGTGTAGAAAGAGAAGGAAATAAACCTTACCCCATATGCATTTCATCCCCGGACCCTGCACCTCGTCTATATTGTGAATAGGGAAATATGG
>HACA_51-11
GGCCTCCTGGTGCTTACCCCAGGCTGTGTTCTTATACTGACTGTATAGAATGAGGAGGTGAACTCCCATGTACACCTCAGCCCAGGCCCTGCGCCTTGTCTGTATTGTGAACGGGAGCACACAG
>HACA_51-12
GGCCTTTTGGTGCTTACCACAGACTGTGCTCTTTCACTGACTGAATAGAGAGAGGAGGCAGAGTAAACCTATCCTATATACACCTCAGTCCAAGCCTGGTCTGTATTATGAATGGGGCAACATGG
>HACA_51-13
GGCTTCCTAGTACTTACCATGGTCTGTGTTCTTACGCTGACTGTATAGAAACAGGAGGCAGAGTAAACCGACCCCACATATACCTCAGCCCAGGCCCTGTGCTGCGTCTGTATTGTGAATCAGGAGACATGG
>HACA_51-15
GGCCTCCTGGTGCTTACCACAGGCTGTGTTCTTACACTGACTGTATAGAAAGAGGAGGTAGAGTAAACCTACCCCATATACACCTCAGCTCAGGCCCTGTGCCTGGTCTGTATTGTGAATGGGGGAACATAG
>HACA_51-16
CCCGCCTTGGCCTCCCAAAGTGCTGGGATTCTTACATCGACTGCATAGAAAGAGGAGAGAACATAACCTACCTACCCCGTACATACTTCAGCCCAGGTCCTGTGCCTCATCTGTAATATGAATGAAGAGACATGG
>HACA_51-21
GGCTTGCTGGTGCTTACCACAGGCTGAATTCTTACACTGACTATATAGAAAAGGAGGTAGAGTAAACCTACCCAATATACCCCTCAGCCCAGGCTCTGTGCCTGATCTATATTGTGAATGTGGGAACATAG
>HACA_51-24
GGCCTCCTGGTGCTTACCAAGGCTGTCTTCTTACACTGACTGAAGCAGAGAAAGAGGAAGCAGAGTAAACCTATACCATGTGCACCTCAGCCCAGGCCCTGTGTGTGTGCCTGGTCTGTATTGTAAATGCAGGG
>HACA_51-25
GGCCTCCTGGTGCTTACCACAGGCTGTGTTCTTACACTGACTGTATAGAAAAAGAAGTGGGCCTGCCTTCTCTGTTCTTGTACTGACTGTATAGAAAGAGAAGAGCTCCTACCCTATATACACCTCTGCCCAGGCTCTAGTCCTGGTCTGAATTGTGAATGGAGGGACATGG
>HACA_52-3
TGGTCCATCCTAATCCCTGCCGGTCCATCTGTGGCCTGCCAGGTTTCGCTTGTGGACCAGAGCACCCTAGAAGCCTCACCCGAGGAGTGAGCAGGGCTCCAGTGGGCTCACGTCATGGGCACTTCTAGACACTC
>HACA_53-63
AACATGCTTCCTTAGATCCACCTTTGTGGATGAATCTTGAACTGAGTTCCACTTGTAAACTTCTTGTTTCTTGTGGTTCCAGTAGTCAAAGAAACATCCAGCAACTTTTTTGGTTGTATAGTCAAAGGTGCTTGAGTCATTGGCATGTAAGAGAAATATACCTGCATGTTAGTCTAACGTTCTGATAGAAATGACATGCATTTATGCTGCCATTTGTTACTATCAGGACTCGACTCGTGTGCGGACATTT
>HACA_54-1
GAGCACTGTTCGTAACCCGTTAGCCTGGCTGTAGCTAATGGGTTCCATTCCGGTGCAATAGCATTTCCAGCGACACATGACTGACTGACTGGTGGCTTTCAGTTTCAGGTCTTGGAGACAAAT
>HACA_55-1
GAGCACCTGAATCTTTCCCATTCCTTGCTGCCTCGTGCCGGTGTGGGGACAGATGGTGCTACAGAATGAGCAGAGGAAATCCAGACAGGTTGTTTTCCATTTGTCTTGGGGCCTGTCTCTACAGCTCTGCCACATTT
>HACA_56-7
CGGCAGACAGTTATCCCTTTCTAGTCTGGCTCGTGGGACTCTAGAGGGAGTCAGTCTGCAACAGTAAGTGGTGAGTTCTTCTGTCCAGCGTCAGTATTTTGATGGTGGCTTTAGACTTGCCAGATAACA
>HACA_57-4
GGGGTGTGCTCAGAGCAGGGGGCCTAAAGAATGGCTCCTCTGTTTATAACACACCCAACAGGAATCTGGGGTCAATGTGATGAGAGGCACAAAGCTTGTGGCCTCCCTACAAACAAATGCCTACATGTG
>HACA_57-9
AGGGTTTGCTTAGGGCAGGGAGGTTGAAGAGTGGCTCCTCTGTTTACAATACACCAAACAGGAATCTGGGGTCATTGTGACAAGGGGCACAAAACTTGTGTCCTCCCTACATGTGAAAAAAAAAAAAGA
>HACA_57-11
GGGATGTGCTCAGAGCAGGGGGCCTGAGGAATGGCTCCTCTGTTTACAACACACCCAACAGGAATCTGGGATCATTGTGACGAGAGGTACCAAAACTTGTAGGCTTCCTACGAACAAACTGTACATGTG
>HACA_57-12
GGGGTGCACTCAGGGCAGGGGGCTTGAAGAACGGCTCCTCTGTTTACGACACACTCAACAGGGGTGTGAGGTCACAGTGATGAGAGGCCCAAACTTGTGGCCTCCCCGTGAACAAATGCCCTACACATCTC
>HACA_57-19
GGGGTGTGCTCAGAGCAGGGGGCCTGAAGAATGGCTCCTCTGTTTACAACACACCCAACAGGAAGCTGGGGTCATCGTGATGAGGGGCACAAACTTGTGGCCTCCCTACAGACAAATGCCCTACATGT
>HACA_57-23
GGGGTGTGCTCAGAGCAGGGGGCCCGAAGAATGCCTCCTCTGTTTACAACACACCCAATAGGAATCTGGGGTCATTGTGACAAGGGACACAGAGCTTGTGACCTCCCTACAAACAAATGCCCTACACAT
>HACA_57-28
GGGGTGTGCTCAGAGCAGGGGGCTGAAGAATGGCTCCTCTGTTTATAACACATGGAACAGGCATCTGAGGTCACTGTGACAAGGGGCACAAAACTTGTGACTCCCTAAGAACAAATGTCCTACAAGT
>HACA_57-34
GGGGTGTGCTCAGAGCAGGGGGCCTGAAGAATGCTTCTTCTGTTTACAACACACCCAATAGGAATCTGGGGTCATTGTGACGGGGGGCACAAAACTTGTGACCTCTCTATGAACAAATGCCCCACATGT
>HACA_57-35
GGGGTGTGCTCAGAGCAGGGGGCCTGAAGAATGGCTCCTCTGTTTACAACACACCCAACAGGAAGCTGGGGTCATCGTGATGAGGGGCACAAACTTGTGGCCTCCCTACAGACAAATGCCCTACATGT
>HACA_57-36
GGGGTGTGCTCAGAGCAGGGGGCCCAAAGAATGGCTCCTCTGTTTACAACACACCCAACAGGAATCTGGGGTCATTGTGATGAGGGCGTCAAACTTGTGGCTTCCCTATGAACAAACGTCCCCCAACACCT
>HACA_57-37
GGGGTGCGCTCAGAGCAGAGGGCCTTAAGAATGGCTCCTCTGTTTACAACACACCCAACAGGAATCTGGGCTTACTCCTCACAGGTGGCATGATACTTTGGCCTTCCTGTGACATCATGCCCTATACAT
>HACA_58-1
GGGCATACCCGTAGACCTTGCCTGACTGTGCTCATGTCCAGGCAGGGGGGACATTGTATTCGAGATTAATTTGAAGTTCCTGCCAGCTTTATCCAGCTTAATCAGTGGCTGGATAAATAGCAGGACTGTAACATTCC
>HACA_58-4
GGGCATACTCGTAGACCTTGCCTGACTGTGCTCATGTCCAGGCAGGGGGGACAGTGTATGCAAGAATAATTTGGAGTTCCTGCCAGCTCTAACCAGCTTCATCAGTGGCTGGATAAATTGCAGGACTCTAAACATTT
>HACA_58-7
GGGCATACCCGTAGACCTTGTCTGACTGTGCTCATGGCCAGGCAGGGGGGACAGTGTATGCAAGAGTAATGTGGAGTTTGTGCTAACTCTAGCCAGCTTAATTAGTGACTGGATAAATTGCACAACTCTCACATTCT
>HACA_59-8
GCCCAGGGTATGTTCACGGGGCGATGCTGCCCTCCCAGCTGGCCCATGGGTGACCCTGGGAACATTAACTGCCTCACAACGTTTGTGCCTCAGTTACCCGTAGATGTAGTGAGGGTAACAATACTTACTCTCGTTGGTGATAAGGAACAGCT
>HACA_59-11
GCCCAGGGTATGTTCACGGGGCGATGCTGCCCTCCCAGCTGGCCCATGGGTGACCCTGGGAACATTAACTGCCTCACAACGTTTGTGCCTCAGTTACCCGTAGATGTAGTGAGGGTAACAATACTTACTCTCGTTGGTGATAAGGAACAGCT
>HACA_5-20
TGCAGCCGTGTCAAATTCAGTACCTGTCCTATGCATGGTAGGCACTGGCCCAGAAGGCTGCCACAGAAACACTGTGACTCATGGGCCCTGTTCCTGTGTCCCAGGCTCAGGGATAAATTTGGTTACAGACATCA
>HACA_5-21
TGCAGTCAAGTCAAATTCAGTGCCCGTTTCTGTCATAGCGGGGGCTGGCCCAGATGGCTGCCACAGCAAGCTCCACAGCTCATGGGCCCTGGGTCACCTACCCTGGGACCTGGGGATAAGTTTGGCTGTGGACAGTG
>HACA_5-22
GGCAGCCATGTCAAATTCAGTGCCTGCCCTGTCTATGGTAGGCACTGGCCCAGAAGACTGCCACAGAAACAGTGACTCACAGGCCCTGTTACTGTGTCCCAGGCTCAGGGATAAATTTGGTTACAGACACCA
>HACA_5-42
TGCAGCTGTGTCAAATTTGGTGCCTGCCCTGCCTGTGTAGGCACTGACCCAGAAGGCTGCCACAGAAACACTGACTCATGGGCCCTGTTCCTGTGTCTCGGGCTCAGGGATAAATTTGGTTACAGATACCA
>HACA_60-7
CACCTGCATTCAAAAATGATCACGGGCTGCCTGTGCTCTGGTCATCAATAACGCAGGGAGAGGAATTGCTGAAAGCCGTTTCCCGTGTTTGGAGGGTTCACACCTGTCCCTTTCAAATGCTGGCGCTTTCACACAC
>HACA_61-1
ATCCTCCTGATCCCTTTCCCATCGGATCTGAACACTGGTCTTGGTGGTCGTAAAAGGAGGAAAAGTAATAGTGAAGCTGGCCTAAATGTTGTAATCTGGTATATGGCATGTGGGCTAGTTTCAGACAGGT
>HACA_62-3
GCGCTGTCTTTGAGCCCCCGCCGAGCTTCCTCGTGGCGCCGGGGGTCAATCTGCAGCGCTAGAGCATGTGCTTGCGCATAACTGGGGCCGCCTGGCCTCCCGCGGGCGGCCTTTTTAACCGCGAGCGACAAGA
>HACA_62-4
AGCGCTGCCTTTGTACCCCACCGTGCCTCCGCCTGGTGTCTGGGGTCAGGTTGCAGTGCCAGAGCACGTGCTTGCGCATAAATGGGGCAGCCTGGCCCCCTGCGGATGGTCCTTTTAACCGCGAGCAACAAGG
>HACA_63-1
ACAGACTCACTTTGCACCTGGCTGCAGCCTCATGGGGGTGCTTTTTCCATGTGCCAGGGAAACATTCTGGGGTGTTGTGGCTGCCTGACCTATCAAGGGTGATGCAGCTGTCTGGGGATACAGGA
>HACA_63-4
ACTCACTGTGCACCTGGCTGCAGGCCCAGGTGGGTGCTCGTTCCCTCTGCAAGAGAAACAAACATTCCAGGGTGCTGTGGCTGCCTGACCTATAAGGGCGATGCAGCTGCCTGGGGATAGACAG
>HACA_63-7
GCAGACTCCCTCAGCATCCAGCGGGTGCTTTTTCGGTCTGCCAGTGAGCATTCCATGGTGCTGTGACCATTTTGACCTCTCTAGGGTGATGCAGCTGCCTGGGGACACAGAG
>HACA_63-11
GCAGACTCACTATGCACCTGACTGTACTTCCAGGCAGGTGCTTTTTCTGTCTGCCAGAGAAACATTCCAGGGTGCTGTGGCTGCCTCACCTATCCAGGGCGATGCAGCTCCCTGGGGACACAGGT
>HACA_63-12
GCAGACTCACTCTGCATCTGACTATACTTCCAGGCGGGTGCTTTTTCTGTCTGCCAGATAAACATTCCAGGGTGCTGTGGCCGCCTCACGTATCCAGAGTGATGCAGCTCCCTGGGGACACAGGT
>HACA_64-1
GTTGGTTGAAAATCACCCCCGGTTTTGGCCGTGGCCGCGGGTGAAATTCGGCGCGCAAGAGCCTCCGGGGGCCTCAGCTCACCGCGTGCTGCCGCCATGTGCGACGGTGAAACCCAGGCCCCGACAGGG
>HACA_64-2
GGAGCCCGGGGTTGGATGAAAATCATCCCGGGCTTTGCCAGTGGCCGCGAGTGCCCAGAGCTTCCAGGGGCCTCAGCTCACCATGCACTGCCCCGTGTGTGGCAGTGAAACCCAGGCCCTGACAGGC
>HACA_64-4
TTACTTGAAAATCACTCCCAGGCTTTGGCCATGGCAGCAGGTGAGATTCAAGGCCCAGAGCCTCCAGGGCCTCAGCTCACCGCACACTGCCCCGTGTGTGGTGGGGAAACCCAGACCCCAACAGGT
>HACA_64-7
ATTGGTTGAAAATCACCCCCCGGCTTTGGCCATGGCAGCGGGTGAGATTCGGCGCCCAGAGCCTCCAGGGGCCTCAGCTCACCGCACGCTGACACATGTGCGGCGGTGAAACCCAGCCCCAACAGGCC
>HACA_64-13
GTTGGTTGAAAATCGCCCCCGGCTTTGGCCGTGGCCGCGGGTGAGATTCGGCGCCCAGAGCCCCCGGGGGCCTCAGCTCACCGCGCGCTGCCCCATGTGCGGCGGTGAAACCCAGGCCCCGACAGGC
>HACA_64-21
GTTGGTTGTGAATAACCCTTGGCTTTGATTGTGGCTGTGGATGAAATTCAGCACCTACAGCCACCAGTAGCCTTAGCTCACCACCCACTGTCTCAATATCATGGGTAAAACCCAGGCTCTGACAGGC
>HACA_65-10
TGATGACTGTTCTTCCTGTTGCCTTCAGACCTGGCATTAGGATTTTAGGTCATCATAAATTAAAATTTGATTTTCTTCACTCAGAGAATATTAGGATAATGGAGTTATCTGTTCTCTGAAATTTGCGGAATCAAACATGT
>HACA_66-2
AGTTGTGGTGGTTTTCTTTTTGGCACATTTGTTAAGTTTTCAAATGGGCCTAACTCTGCCACATATATAATATCGGAGATGGCAAAGGCTTGTGACGGAGATATCTCTCTTAAGCCTTTCCTGCATCAGAGAATGGCTCCCACATGT
>HACA_66-20
GGTTGTGGTGGTTTTCTTTCTGGTACATTTGTTAAGTTTTCAAATGAGCCTAACTCTGCCACATATATCATATAGGAGCTGGCAAAGGCTTGATGACAAAGAGATCTCTCTCAAGCCTTTCCCACATCAGAGGCTGGCTTTCACACAC
>HACA_66-36
TCTCGTGGTAGTTTTCTTTTTGGCACATTTGTTAAGTTTTCAAATGGGCCTAACACTGCCACATGTATTATACTGGAGTTGGCAAAGGCCTGTGACAATGAGATATCTCTCAAGCCTTTCACGCCTTTCCTCTATCAGAGAATGGCTCCCACATGT
>HACA_67-3
GCATGGGTTTGGATTTATGATGGGCTGGATTCCCTAGGCCTCTCATAGTACCCCATGCCAGAGCAAACTGTAGCCCCAACCATTGCCGGGCCTCTATGCCTGTAGGCTGCTGGCACTGAAGTGGGTTGCACAGTA
>HACA_67-4
GCATGGGTTTGGATTTATGACAGGCCCGTCACCCTGGGCCTGTCATAGTACCCCATGCCAGAGCAAACTGTGTCCCCGAACCATTGCCTGGCCTCTGTGCCCGTAGGCTGCTGGCACTGAAGTGGGTTGCACAGTG
>HACA_67-5
GCATGGGTTTGGATTTATGATGGGCCCGTCCCCCTGGACCTCTCATAGTACCCCATGCCAGAGCAAACTGTAGCCCTGAACCATTGCCTGGCCTCTGTTCCCGTAGGCTGCTGGCACTGAAGTGGGTTGCACAATA
>HACA_67-18
GCATGGGTTTGGATTATGACAGGCCCATCCCCCTGGACCTCTCATAGTGCCCCATGCCAGAGCAAACTGTGGCCCCGAACCATTGCCTGGCTTCTGTACCCGTGGGCCACTGGCACTGAAGAGGGTTACACAGTG
>HACA_68-56
AGTACTTTTACTTTCAGCTTGAGTCACTCTTCCCAGGCTTTATCCAGGTGGCTTAGGTTAGCTAGGGCTGTGTCCCGTGATGTACAGTCCCTTTACACAATGTTGGAGATAAAACTTGGCCTCATGTCTTGCTTCATATTCCCACAGCCTCTCAGAGTCCTGTGGACAATGACTAGGGAGACAAACCATGCAAGCAACATAT
>HACA_68-66
TCCAACGTGGATACACCCGGGAGGTCACTCTCCCCGGGCTCTGTCCAAGTGGCGTAGGGGAGCATAGGGCTCTGCCCCATGATGTACAAGTCCCTTTCCACAACGTTGGAAATAAAGCTGGGCCTCGTGTCTGCGCCTGCATATTCCTACAGCTTCCCAGAGTCCTGTCGACAATTACTGGGGAGACAAACCATGCAGGAAACAGCC
>HACA_68-67
TCCAACGTGGATACCCTGGGAGGTCACTCTCCCCAGGCTCTGTCCAAGTGGCATAGGGGAGCTTAGGGCTCTGCCCCATGATGTACAGTCCCTTTCCACAACGTTGAAGATGAAGCTGGGCCTCGTGTCTGCGCCTGCATATTCCTACAGCTTCCCAGAGTCCTGTGGACAATGACTGGGGAGACAAACCATGCAGGAAACATAT
>HACA_68-83
TCCAATGTGTAATATCCTGGGATATCATTTTTTCTAGGCTTTGTCCACATGGCTTAGGGGAGCATAGGGCTCTGCCCCATGATGTACAGTCCCTTTCCTCAGTGTTGGAGATGAAGCTGGGTCTGGTGTTTGCACTTTCATATTCCTGTAGCTTCTCAGAATCCTGTGGACAGTGACTGGGGAGACAAACCATGCAGGAAATATGT
>HACA_68-94
TCCAATGTGGATACACCCAGGAGGTCACTCTCTCCCCAGGCTGTGTCCAAGTAGCATAGGGGAGCACAGGGCTCTGTCCCCATGATGTACTGTCCTTTTCCATGACATTGGAGATGAAGCTGGACCTCAACTCTGCACATGCATATTCCTACAACTTCTCAGAGTCCTGTGGATAATGACGGAGGAGAGAAACCATGCAGGAAACAGCC
>HACA_68-114
TCCAACATGGATAGTCTGGGAGGTCACTCTCCCCAGGCTCTGTGGAAGTGGTGTTGGGGAGCATAGACGTTTGGTCCATGACGTACAGTACAGCCCCTTTCCACAATGCTGGAGATGAAGCTGGGTCTCCTGTCTGCGCCTGCATATTCCTATAGCTTCCCTGAGTCCTGTGGATGATGACTGGTGAGACAAATCGTGCAGGAAACAAGT
>HACA_69-5
TTTCCAGCAGTAGTCAGCTGTCTGGACAGAACCATTCCTGGGATCATGTTACACTGCTGGGAGAAGAATGTCTTCTCTTCATCCAGTTGCGTCCATCACTGTTCTGGTGGTGTCTGGCACTGGTGCAAGGCAGAACTGTGCTTCCTTGAGAGTGTGCTGAGCATTCACCTTGGCTGCTTGGTTCTAGTCTAGGAGCAGACACAG
>HACA_69-34
TTTCCAGCAGTAGTCAGCTGTCTGGACAGAACCATTCCTGGGATCATGTTACACTGCTGGGAGAAGAATGTCTTCTCTTCATCCAGTTGCGTCCATCACTGTTCTGGTGGTGTCTGGCACTGGTGCAAGGCAGAACTGTGCTTCCTTGAGAGTGTGCTGAGCATTCACCTTGGCTGCTTGGTTCTAGTCTAGGAGCAGACACAG
>HACA_69-55
ATCCAGCAGTCGTTAGCTCTCCTGGCTAGTGTGATGCCTGTGATGGTGTTTCACTGTTGGAACAGCAAGCACTGTCTTAATTGAGGCTTGGCTCCGGGTGCTGTTTTGGTGTGGGGCCAAGTATACCTTTGGGCAGTGTTTTGCACTTCTGAGAGTGAAATGACTCCTGTGGAGTCGGTCCTAATCTGAGTGCAAACAATC
>HACA_69-62
ATCCAGCGGTTGTCAGCTATCCAGGCTCATGTGGTGCCTGTGATGGTGTTACACTGTTGGAAGAGCAAACACTGTCTTTATTGAGGTTTGGCTCCAAGCACTGTTTTGGTGTTGTAGCTGAGTACCTTTGGGCAGTGTTTTGCACCTCTGAGAGTGGAATGACTCCTGTGGAGTTGATCCTAGTCTGGGTGCAAACAATT
>HACA_69-63
TTTCCAGCAGTAGTCAGCCATCCGGACAGAACCGTTCCTGTGATGGTGTTACACTGCTGGGAGAGGAATGTCTTGTCTTCATCCGGTTGCCTGCGCCACTGTTCTGGTGGCGTCTGGCACTGGTGCAAGACAGAGCTGTGCTTCCCCGAGAGTGTGCTAAGCATTCACTTTGGCTGCTTAGTTCTAGTCTGGGAGCAGACAGAG
>HACA_6-5
TGCACACTATTAAAGCTCAGGGTGGAGGCCAGTCTTGGCTCATGAACTTCTGAGTGTCGGAAGTGTGCTATATCAATGGCAGGATTTTCGCTAACACCAGTAGAGCTTGCCTCTATGACTGGAGTTTGGTAGTACTCGCTGCCACATAG
>HACA_70-3
GTTTAGGGGCAATTAAAATGACTACAGATTGGTGGCAGTTTATGGATTTGCACAAGAAGAGAGAACTCACAGAACTAGCATTATTTTACCCTCTGTCTTTACAGAGGTATATTTGGCTGTTTTGTTAGACATTC
>HACA_70-4
GTTTAGGGGCAATTAAAATGACTACAGATTGGTGGCAGTTTATGGATTTGCACAAGAAGAGAGAACTCACAGAACTAGCATTATTTTACCCTCTGTCTTCACAGAGGTATATTTGGCTGTTTTGTTAGACATTC
>HACA_70-8
GTATTCTTATTGAGCTCCTTTCTGTCTACTGGTGGCAGTCTATGGATTTGCACAAGACAAAACTAGCGCTATTTTACCTTCTGTCTTTAAACAGGTATATTTGACTGTTTTGTGAGAAATTC
>HACA_70-10
GTCTTCTCATTGAGCTCCTTTCTGTCTATCAGTGGCAGTTTATGGATTCGCACGAGAAGAAGAGAGAATTCACAGAACTAGCATTATTTTACCTTCTGTCTTTACAGAGGTATATTTAGCTGTATTGTGAGACATTC
>HACA_70-13
GGCTTCTCATTGAGCTCCTTTCTGTCCATTGATGGCAGTTGATGGATTTGCATGAGAAGAAGAGAGAATTCACAGAACTAGCGTTATTTTACTTTCTGTCTTTACAGAGGTATATTTGGCTGTTTTGTGAGACATTC
>HACA_70-20
GTTTAGGAGCAATTAAAATGACTACAGATTGGTGGCAGTTTATGGATTTGCACAAGAAGAGAACTCACAGAACTAGCATTATTTTACCCTCTGTCTTTACAGAGGTGTATTTGGCTGTTTTGTTAGACATTC
>HACA_70-31
TCAGACTTCTCACTGAGCTTCTTTCTGTCTGTTGCTGGCAGCTTATGGATTCATATGAGCAGAGAGAATCACAGAACTAGCATTACTTTTGTCTTTACAGGAGTATATTTGGCTGTCTTGTGAGATATTA
>HACA_71-2
ACTCTCTCGGCTCTGCATAGTTGCACTTGGCTTCACCCGTGTGACTTTCGTAACGGGGAGAGAGAGAAAAGATCTCCTCAGGACCTCGGATGGGCCTTACTGTGGCCTCTCTTTCCTTGAGGGGTGCAACAGGC
>HACA_71-3
ACACTCTCAGCTATGTATAGTTACACCTGGCTTCACTTGTGTGACTTTTGCAATGGGAAGAGAGAGAGAAGGTCCCCTTGGTACCTCAGCTCGGCCTTATGGTGGCCTCTTTCCTTGAAGGGTGCAACAAAA
>HACA_71-5
AGACTCCCAGCTCTGCCCAGTTACACTAGGCTTCGCCTGTGTGGCTTCTGTAATGGGGAGGGAGAGAAAGGATCTCCCCAGGACCTCAGATTGGCTTTACTGTGGCATCTCTTTCCTTGAGGGACACAATAGGT
>HACA_72-9
TCAGCCACCCGCCACTGCACCTGACCAGGTCTCTGTTGGCTGGTGCAATCCAGTGGTGAGCTGATAGTAAACCCCAGCTTAGGAAACAGGGTTGTTCTTCATGTGGATGACTCTGTGCCGAAAGCATGGGAACAGCC
>HACA_73-8
GTGCAAACTCGATCACTAGCTCTGCGTGATGTGGCAGAAGCGAAGGGAACCAGGTTTGCAAAAGTAACTGTGGTGATGGAAATGTGTTAGCCTCAGACACTACTGAGGTGGTTCTTTCTATCCTAGTACAGTC
>HACA_74-11
ATCCAAGGCGATTCCCTCTCCAAGGGGACATCTAGTGCCCCTCTCAGGAAAGTAGCAACTTGGAATAGAATCTGGCATGCCTAAGGTCTTTGAGGAACAGGGATGCTTATTTCCTCTGCCTTCCTTGGCTGCCTACATAG
>HACA_74-12
ATCCAAGGGGATTCCCTCTCCAAGGGAACATGCAGTGCCCCTCTCAGGAAAGTAACAACCTGGAATAGAATCTGGCATGCCTAAGGTCTTTGAGGAATAGAGGAATAGAGGATGCTTGTTTCCTCTGCCTTCCTTGGCTGCCTACATGG
>HACA_74-19
ATCCAAGGTGATTCCCTCTCCAAGGGGAACATCCAGTGCCCCTCTCAGGAAAGTAGCAACCTGGAACAGAATCTGGCATGCCTAAGGCATTTGGGGAACAGGGCTGGTTATTTCCTCTGCCTTCCTTGGCTGCCTACATGG
>HACA_74-22
ATCCAAGGTGATTCCCTCTCCAAGGGGACATCAGTGCCTCTCAGGAAAGTAGCAGCTTGGAATAGAATCTGGCATGCCTAAGGCCTTTGGGGAACTGGGATGCTTATTTCCTCTGCCTTCCTTGGCTGCCCACATGG
>HACA_74-25
ATCCAAGGTGAGTCTCTCTCCAAGGGGCTGACTAGTGCCTCTCTTAGGACAGTAGCAAGTTGGAATAAAATCTGGCATGCCTAAGGTCTTTAAGGAACAGGGGATGCTTACTTCTTTTGCGTTCCTCTGGCGGCCTACATAGCATACTTAA
>HACA_75-6
TTCTCACCTAAACCCAAGAATCACTGTTTCTTATAGCGGTGGTTTAAACAGAGGTGCAAACAGCAAGTGAATCTCGTCGCCTTTGCGGGGCTGTGGCCATGCCCCTCAAAGGAAATTTGGAGGCTCTACAGCC
>HACA_75-11
ATTGCACCTAAACCCAAGAATCACTGTTTCTTATAGCGGTGGTTTAAACAGAGGTGCAAACAGCAAGCGGATCTTGTCGCCTTTGGGGGGCTGTGGCCGTGCCCCTCAAAGTGAATTTGGAGGTTCCACAACT
>HACA_75-13
CTCATACCTAAACCCAAGAATCACTTTCTTATAGTGATGATTTAAACAGATGCAAACAGCGAGCACATCTTGTCACCTTTGCGGGACTGTGGCTGTGCCCCTCGCAGTAAATTTGGAGGTTCTACATCC
>HACA_75-14
CTTGCACCTAAACCCAAAGAATCACTGTTTCTTGAAGTGGTGGTTTAAACAAGGTGCAAACAGCAAGCGAATCTCATTACTTTTGGTGGCTGTGGCCATGCTCCTTAAAGTGAACTTAGAGGCTCTACATCCC
>HACA_76-19
AAAGCAGGTTGCAATTACAGTGCTTCATTTTGTGGAAGTACTGCCATTATCCTGCTGAAAGAAAAGCCGTGTTAATCATTTTTGATTTTGCCTTTATGAGGGTAAAATCATGACAGATTGACATGGACAATT
>HACA_76-24
AAAGCAAGCTGGAATTACAGTGCTTCATTTTGTGAAATACTAAATACCATCATTATGCTGCTGAAAGAAAAGCTGTTTTAATGATTTTTGATTTGTCTTTGTGAGAGTAAAATCACGACAGATTGACATGGACAATT
>HACA_77-10
CTGCAACCAATTAAGCCGACCTAGTTCCTTTCCTCTTTGGGGCCTGGTGTTCAATAGCTGCAAACAGCAGCTTCCTTGGTAGTGTATGCAGCCTGTTTCTTGTATGGGTTGCTCTAAAGGACCTTGGAGACAGCC
>HACA_77-11
CTGCAGCCTATTAAGCCAACTGAGTTCCTTTCCTCATGGGGGGGCCCAGTGTGCAATGGCTGCAAACAGCAGCTTCCTTGGTAGTGTATGCAGCCTGTGTGTTGTATTGTATGGGTTGCTCTAAGGGACCCTGGAGACAGTC
>HACA_77-19
CTGCAGACAGTTAAGCCAACTGAGTTCCTTTCCTCAGGGAGGCCCAGTGTACAATGGCTGCCCACAGCAGCTTCCTTGGTAGCGTACTCAGCCTGTTTCTTGTATGGGTTGCTCTAAGGGACCTTAGAGACAGGC
>HACA_77-21
TAGAAGCCAATTAAGCCAACTGAGTTTCTTTCCTCACAGGGACCTGGTGTGCCATGGCTGCAAACAGCAGCTTCCTTGTCAGGGTACGCAGACTGTTTCTTGGATGGGTTGCTCTAAGGGACCTTGGAGACAGGC
>HACA_77-28
CTGCAGCCAATTAAGCTGACTGAATTCCTTTCCTTATGGGGGTCCAGTGTGCAATGGCTGTAAACAGCAGCTTCCTTGGTAGTGTATGCGGCCTGTTTGTTGTATAGGTTGCTCTAAGGGACCTTGGAGACAGGC
>HACA_77-30
CTGCAGTCAATTAAGTGTACTGAGTTCCTTTCCTTATGGGGGCCCAGTGTGCAATGGCTGCAAACAGCAGCTTCCTTGGTGGTGTATGCAGCCTGTTTCCTCTATAGGTTGCTCTAAGGGACCTTGATAATAGGC
>HACA_77-33
TCTGCAACCAATTAAGCTGACTGAATTCCTTTCCTCCCGGGGGCCAGGTGTGCAATGGCTGCAAACAGCAGCTTCCTTGGTAGTGTACGCAGCCTGTTTCTTGTATGCGTTGCTCTAAGGGACCTTGGAGACAGGC
>HACA_77-42
CTGCAGCCAGTTAAGCCACCTGAGTTCCTTTCCTCATAGGGGTCCAATGTGCAATGGCTGCAAACAGCCGCTTCCCTGTAGTATATGCTGCCCATTTCTTGTATGGGTTGCTCTAAGGGACCTTGGAGACAGGC
>HACA_77-46
CTGCAGCCAATTAAGCCAACTGGGTTCCTTTCCTCATGGGGGCCCATTGTGCAATGGCTGCAAACAGCAGCTTTCTTGGTAGTGTATGCAGCCTGTTTGTTGTATGGGTTGCTTTAAGGGACCATGGAAACAGGC
>HACA_77-51
CTGCAGCCAATTAAGCCGACTGAGTTCCTTTCCTCATGGGGGCCCAGTGTGCAATGGCTGTAAATAGCAGCTTCCTTGGTAGTGTATGCAGCCTGTTTGTTGTATGGGTTGCTCTAAGGGACCTTGGAGACAGTC
>HACA_77-59
TGCGGGCATCTACAGCCAACTCAGCTGGCTGAGTTCCTCGCCTCATGGGGGACGTGTGCAATGGCTGCAAACAGCAGCTTCCTTGGTGGTGTATGCAGCCTGTTTCTTGTATGGCTGCTCTAAGGGACCTTGGAGACAGGC
>HACA_77-64
TCTGCAGCTAGTTAACCTGACTTGTCCACCTCCCTGCTGGGGGCTCAGTGTGCAATGGTTGCAAAATGGAGATTCCCTGGTTGTGTATACACCTCATTTCTTGAATGTGTTGCTTTAAGGGTTCTTGAAGACATTA
>HACA_77-76
CTGCAGCCAATTAAGCCAACTGAGTTCCTTTCCTTGTGGGGGCCCAGTGTGCAATGGCTGCACACAGCAGCTTCCTTGGTAGTGTACACAGCCTGTTGGTTGTATGGGTTGCTCTGAGGGACCTTGGAGACAGGC
>HACA_77-82
CATAAACAAAAGAACACCAATTGTGCTCCTTTCCTCCTGGGGCCCAGTGTGCAATGGCTGCAAACAGCTGCCTCCTTGGTAGTATACATGGCCTGTTGCTTGTATGGGTTGGCCTAAGAAACCTGAGAGACAGCC
>HACA_77-85
TTACAGTCAATTAAGCCAATCATGTTCCTTTCCTTGTAAGGGCCAGGTGTGCCATGGCTGCGAACAGCAGCCTTCTCGGTAGTATGTGCACCGTGTTGCTTGTATGTTGTAAGCATTGCCCTAAGGACCTTGGAGACAGCC
>HACA_77-92
CTGCAGCCAATTAAGCCGACTGAGTTCCTTTCCTCATGGGGGCCCAGTGTGCAATCGCTGCAAACAGCAGCTTCCTTGGTAGTATATGCAGCCTGTTTATTGTACGGGTTGCTCTACGGGACCTTGGAGACAGGC
>HACA_77-94
TCTGCAGTCAATTAAGCCAGCTGTACTCCTTTCCTCACAGGGGCTCGGTGTAATGGCTGCAAACAACAGCCTCCTTTGTTGTATACACAGCTTGTTTCTTGTATGGGTTGCTCTAAAGAACATAGGAGACAGCC
>HACA_77-97
TGCAGCCAATTGAGCTGATGGAGTTCCTTTCCTCCTGGGGCCCAGTGTGCAAAAGCTGCAAACAGCAGCTTCCTTGGTAGTGTACGCAGCCTGTTTCTTATATGGGTTGCTCTAAGGGACCTTGGAGACAGTC
>HACA_77-106
CCGCAGCCAATTAAGCCGACTGAGTTCCTTTCCTCATGGGGACCCAGTGTGCGATGGCTGCACACAGCAGCTTCCTTGGTAGTGTACGCAGCCTGTTGGTTGTATGGGTTGCTCTAAGGGACCTTGGAGACAGGC
>HACA_78-7
TCCCTGTATTCGAAAGTGATCGTGGGCTGCCTTTGCCCTGGTCATTGATAGTGCAGGGAGAGGAATCAATGAAAGCGCTTCCCCGTGTTTGAAGGGTCCACTCCTATCCCTTCCAAACTCTGGAGCTTTCGTACATGC
>HACA_78-8
CTCCTGCATCCGAAAGTGATCATAGGCTGCCTGTGCCTAGGTCATTGATAGTGCAGGGAGAGGAACGCTGAAAGAGGTTGTCCCCGTGTTTGGAGGGTCCACCCTATCCCATCCGAACCCTGAAGCTTTCACACAACT
>HACA_78-9
CCCCTGCATTCGAAAGTGATCATGAGCTGCCCGTGCCCTGGTCATTGGTAGTGCAGGGAGAGGAACTGCCGAGAGCACTTCCCCGTGTTTGGAGGGTCCACTCCTGTCTCTTCCAAACCCTGGAGCTTTCCCACACCT
>HACA_78-10
CACCTGTATTCGAAAGTGATCGTGGGCTGCCTGTGCCCTGGTCATTGATAGTGCAGGGAAAGAAATCGCGGAAAGTGCTTCCCCGTGTTTGGAGGGTCCGCTCCTGTCCCTTTCAAACTCTGGAGCTTTCTCACACCT
>HACA_78-13
CCCCTATATTCGAAAGTTATCCTGGTCATTGACAGTGCAGGGAGAGAAACTGCTGAAAGCATTCCCCCTTGTTTGGAGGGTCCACTCCTGTCCCTTCTAAACTCTGGAGTTTTCCACACCTC
>HACA_79-1
CTGCAGATATTCTCACTGTTTTGATTTTGTAATAGTCAGGACAGGCTAACCATTCACTTTATTAAGACCATGCATATATCCCCAGAACTAGTTCTTTCCTGAGGTCTAGTTTTATAAATGTTGCTGATAAAC
>HACA_79-5
TTATGAATATACTCACCGTTTTGATTTTATAATAGTAACGACAAGCTAAACATTCACTATATTAAGACCACGCGTGTGTCTCAGACTTACCTTTCCCTAGGTCTGTTTTTATAAATGCTGGTGATAAAC
>HACA_79-6
CTGCGAATATTCTCGCTGTTCTGATTTTGTAATAGTCAGGACAGGCTAAACATTCGCTATATTAAGACCATGCATGTGTCCCCAAACCTAGTTCTTTCCCTAGGTCTGGTTTTATAAATGCTGGTGATAAAC
>HACA_79-11
TTTACTTTAGAATGTCAAAATTGATTTTGTAATAGTCAGGACAGGATAAACAGTCGCTATATTAAGACCATGTACGTGTCCCTAGACCTAGTTCTTTCCCTACGTCTGTTTTTATAAATGCTGGTGATAAAC
>HACA_79-12
CCTGAGAATATCTTGCTGTTCTGATTTTGTAATAGGACAGGCTATAAAGATTGGCTATATTAAGGCCACGCACATGTCCCCAGACTTAATTCTTTCCCTAGGTCTGGTTTTATAAACTCTGGTAATAAAC
>HACA_79-13
CTGTGAATATTCTCTGTGTTCTGATTATGTGAGAGCCAGGACAGGCTAAACATTTGCTACATTAAGACCATGCATGTGTACCCAGATGTAGCCCATTCCCTAGCTCTGGTCTTATAAATGCTGGTGATAAAC
>HACA_79-14
CTGTGAATATTCTCGCTGTTCTGATTTTGTAATAATCACGATGGGCTAAACATTCGCAATATTAAGACCATGTATGTATCCCTAGACCTAGTTCTTTCCCCAGGTCTGGTTTTATAAATGCTGGTGATAAAC
>HACA_7-4
GAGCTTCCAGGATCACCCCTGCAGAGTGGCTAATATTCTGCCAGCTTCGGAAAGGGAGGGGAAGCAAGCCTGGCAGAGGCACCCATTCCATTCCCAGCTTGCTTAGTAGCTGGCCATGGGAAGACACTGTGCAACACTG
>HACA_7-11
GACCTCCTGGGATCGCATCTGGAGAGTGCCTAGTATTCTGCCAGCTTCGGAAAGGGAGGGAAAGCAAGCCTGGCAGAGGCACCCATTCCATTCCCAGCTTGCTCCGTAGCTGGCGATTGGAAGACACTCTGCGACAGTG
>HACA_7-13
GACCTCCTGGGATCGCATCTGGAGACTGCCTAGTATTCTGCCAGCTTCGGAAAGGGAGGGAAAGCAAGCCTGGCAGAGGCACCCATTCCATTCCCAGCTTGCTCCGTAGCTGGTGATTGGAAGACACTCTGCGACAGTG
>HACA_7-21
GGCCTCCTGGGATCCCATCTGGAAAGTGCTTAGTATTCTGCCTGCTTCACAAAGGGAGGGAAAGCAAACGTGGTGAGGCACCCTTTCCATTCCAGCTTGCTCGGTAGCTGGTGATTGGAAGACACTCTGTGACAGCG
>HACA_7-32
AATCTCCTGGGATTGTGTCTGGCGAGTGCCCAGTATTCTGCCACCTTCAGAAGGAAGGGAAAGCAAACCTTCATGAAAGCAGAGGCATTCATTCCATTCCCAGCTTGCTCCAGATCTGGCAGTTGGAAGACATTCTGCAACAATG
>HACA_7-33
TACCTCCCAGGATGGCATCTGGAAGTGGATAGTATTCTGCCAGCTTTGGAAACTGGATGAAAAGCAAATCTGGCAGAGGTACCCATTTCATTCCCAGCTTGCTCAGTAGCTGGTGATTGGAAGAAACTCTGCAACAGTG
>HACA_80-14
TGGCCTTTATCAAAGCTGCAGCTGCTTCCATGTAGCTGCTGTGGTCAAAAAGAAGCCAAGAGTGACAGTTTTCCTTGATGGTCATAGTTCTGTTTGCTGTAACTGATCTGCAAGATTTTGGGAAAATACCA
>HACA_81-4
CCACCCTCGCTTTCTTTGCAGGGAGCAGGTATGTATGTTCCCTATTATGTCTGGAGGCAGAGGGAAAAGGCTTCAGTCCCCTGGGCATCATGTCTTTGGTGCCGCTGGCTTCCTGTCTGCCAATTCTATCCTCAAGCACTGGGACACAG
>HACA_81-7
CCTCATTTTCTTGGCAGGAACTTGTAGTCCCACTCCCTGTTATGTACAGAGGCAAAGGGAAGAGCTCTGGCCCCCTTGGCATGTCTTTGGAGCCATGCAGCTTCCCGTCTGCCAGTTCTATCCTCAAGCACCAGGACACCA
>HACA_81-8
CCTCCTTTTCTTGGCGGGGATCGGGCTTGTGGTGCCGCTCCCCGTAATGTACGGAGGAAGAGGGAAAGGGCTCTGGCCCCCTCGGCGTCATGTCTTCGGTGCTGGCGGCTTCCCATCCGCTGGTTCTATCCTCAAACGCCGGGACACCG
>HACA_82-11
GCCCTGTGGTTGCTGGATGCTGTTGTGCATGGACAGCTCTCCAGTGGATTCGATGGGCCATAGCAATCCTGTGATTTATGCATGGAGGCTGCTTCTCCTCAGCAGCTGCCATAGCCCGGTCGCTGGTACATGA
>HACA_8-1
TGCACTGCATGGTATCTGCACTCAGCAGTTTACACCTGCTAGGGTGTTCAAAGGTCAGTGCTATAGAAATTCAGTATCTGGCATCGTTGGTTTTCTTGGCTTTGTGCTTGTTAAACCTGGTATTTCTACTGATACAGTA
>HACA_8-6
TGCACTGCATGGCATCTGCACCCAGCAGTTTACTCTTGCTAAGGTGTTCAAAGGTCAGTGCTATAGAAATTCAGTATCTGGCATCATTGGTTTTCTTGACTTTGTGCTTGTTAAACCTAGTATTTCTATTGATACAGTA
>HACA_8-9
GCATTGCCATGGTATCTGCACTCAGTAGTTTATTCCTGCTGGGTGTCCAAAGATCAGTGCCATAGAAATTCAGTATCTAGCATCACTGATTTTCTTGGCTTTGTGCTTGTTAAAACTTGGTATTTCTATTGACACAGTA
>HACA_8-14
TGCACTGCGTGGTATCTGCACTCAGCAGTTTACTCCTGCTAGGGTGTTCAAAGGTCAGTGCCATAGAAATCCAGTATCTGGTTTCATTGGTTTTCTTGGCTTTGTGCTTGTTAAACCTGGTATTTCTATTGATACAGCA
>HACA_9-2
TTTTGCAAACCATCAGCATCAGGGTTTAGGGTGACCCTGCGCATTCCTGCAGTGTTTGCTCAGAGTGTAAGGTCTAAAATGGTTTGCTCTGTCCCTCCTTCAGAGCATGGTCATAGACATTTCACATAGTTGC
>HACA_9-7
TAGCAAGCCTCCAGCGTGCTTGGGTCTGCGGTGACCCTATGCATTCCTTCAGTGCTTGCTAGAACAGTTTTGAAACGGTTTGAGGCCTTGCCCTGCTCCATCCAGAGCAAGGTTATAGAAATTTCAGACAATG
>HACA_9-9
TAGCAAGCCTCCAGCATGCTTAGGTCTGCAGTGACCCTATGCATCCCTACAGTGCTTGCCAGAACAGTTTTGAAACGGTTTGAGGCCTTGCCCTGCTCCATCCAGAGCAAGGGTATAGAAATTTCAGACAATT
>HACA_9-11
TAGCAAGCCTCCAGCGTGCTTGGGTCTGCAGTGACCCCGTGGATTCCTACAGGGCTTGCCAGAACAGTTTTGAAATGGTTTGAGGCCTTGCCGTGCTCCATGTAGAGCAAGGTTATAGAAATTTCAGACAATG
>HACA_9-12
TGGCAAGCCTCCAGCGTGCGTGGGTCTGTGGTGATGTGTGCATTCCTACACTGCTTGCCAGAACAGTATTGAAATAGTGGAGCGTTTGTCCTGCTCCATCCAGAGCAAGGTTATAGAAATTTCAGACAATT
